# Supplementary material for: Acetylation-Mimic Mutation of TRIM28-Lys304 to Gln Attenuates the Interaction with KRAB-Zinc-Finger Proteins and Affects Gene Expression in Leukemic K562 Cells
Source: Int J Mol Sci. 2023 Jun 6;24(12):9830. doi: 10.3390/ijms24129830 (PMC10298087; doi:10.3390/ijms24129830)
Supplement: Supplementary file 1 [file ijms-24-09830-s001.zip]

Archive with 4 entries (4 files):
- Supporting information.pdf
- Table S1.xlsx
- Table S2A.xlsx
- Table S2B.xlsx
