# Supplementary material for: Acetylation-Mimic Mutation of TRIM28-Lys304 to Gln Attenuates the Interaction with KRAB-Zinc-Finger Proteins and Affects Gene Expression in Leukemic K562 Cells
Source: Int J Mol Sci. 2023 Jun 6;24(12):9830. doi: 10.3390/ijms24129830 (PMC10298087; doi:10.3390/ijms24129830)
Supplement: Supplementary file 1 [file ijms-24-09830-s001.zip › Table S1.xlsx]

## Sheet: Group_WT-VS-MUT-KI_DE_significa
geneID	length	Wt.rawreads	Wt.FPKM	MUT-KI.rawreads	MUT-KI.FPKM	logFC	logCPM	pval	FDR	Regulation	Chr	Start	End	Strand	GeneSymbol	Description	GO_BP	GO_CC	GO_MF	KO
ENSG00000117148	1861	42	1.25	6426	179.86	7.117	7.3758	1.8369e-16	1.06366e-11	Ups	1	18081808	18153558	+	ACTL8	actin-like 8 [Source:HGNC Symbol%3BAcc:24018]	-	GO:0005737:cytoplasm;GO:0005856:cytoskeleton;	-	-
ENSG00000169059	995	465	25.93	0	0	-11.9312	3.71848	6.66382e-16	1.92934e-11	Down	X	6451659	6453159	-	VCX3A	variable charge%2C X-linked 3A [Source:HGNC Symbol%3BAcc:18159]	GO:0007420:brain development;	GO:0005634:nucleus;GO:0005730:nucleolus;	-	-
ENSG00000100867	7556	3607	26.48	35	0.24	-6.81829	6.68081	1.76994e-15	3.41629e-11	Down	14	24099324	24114848	+	DHRS2	dehydrogenase/reductase (SDR family) member 2 [Source:HGNC Symbol%3BAcc:18349]	GO:0008207:C21-steroid hormone metabolic process;GO:0008285:negative regulation of cell proliferation;GO:0009636:response to toxic substance;GO:0034599:cellular response to oxidative stress;GO:0043011:myeloid dendritic cell differentiation;GO:0043066:negative regulation of apoptotic process;GO:0055114:oxidation-reduction process;	GO:0005634:nucleus;GO:0005635:nuclear envelope;GO:0005737:cytoplasm;GO:0005739:mitochondrion;GO:0005759:mitochondrial matrix;	GO:0004090:carbonyl reductase (NADPH) activity;GO:0016491:oxidoreductase activity;	K11164
ENSG00000152661	3037	1	0.02	475	8.15	8.59352	3.62753	1.42232e-14	2.05898e-10	Ups	6	121756838	121770873	+	GJA1	gap junction protein%2C alpha 1%2C 43kDa [Source:HGNC Symbol%3BAcc:4274]	GO:0001649:osteoblast differentiation;GO:0001701:in utero embryonic development;GO:0001764:neuron migration;GO:0001947:heart looping;GO:0002070:epithelial cell maturation;GO:0002088:lens development in camera-type eye;GO:0003294:atrial ventricular junction remodeling;GO:0006810:transport;GO:0006915:apoptotic process;GO:0006936:muscle contraction;GO:0007165:signal transduction;GO:0007267:cell-cell…	GO:0000139:Golgi membrane;GO:0005741:mitochondrial outer membrane;GO:0005764:lysosome;GO:0005769:early endosome;GO:0005771:multivesicular body;GO:0005789:endoplasmic reticulum membrane;GO:0005794:Golgi apparatus;GO:0005829:cytosol;GO:0005882:intermediate filament;GO:0005886:plasma membrane;GO:0005887:integral component of plasma membrane;GO:0005916:fascia adherens;GO:0005921:gap junction;GO:00059…	GO:0004871:signal transducer activity;GO:0005102:receptor binding;GO:0005243:gap junction channel activity;GO:0005515:protein binding;GO:0015075:ion transmembrane transporter activity;GO:0017124:SH3 domain binding;GO:0030165:PDZ domain binding;GO:0048487:beta-tubulin binding;GO:0097110:scaffold protein binding;	K07372
ENSG00000123689	866	2473	158.42	30	1.8	-6.49527	6.13981	1.80272e-14	2.08773e-10	Down	1	209848765	209849733	+	G0S2	G0/G1switch 2 [Source:HGNC Symbol%3BAcc:30229]	GO:0044255:cellular lipid metabolic process;GO:0044281:small molecule metabolic process;GO:0097191:extrinsic apoptotic signaling pathway;GO:2001238:positive regulation of extrinsic apoptotic signaling pathway;	GO:0005739:mitochondrion;GO:0005811:lipid particle;	GO:0003674:molecular_function;GO:0005515:protein binding;	-
ENSG00000046774	1991	1546	43.08	17	0.44	-6.63224	5.46135	2.178e-14	2.10195e-10	Down	X	141290131	141293076	-	MAGEC2	melanoma antigen family C%2C 2 [Source:HGNC Symbol%3BAcc:13574]	GO:0044257:cellular protein catabolic process;GO:0051443:positive regulation of ubiquitin-protein transferase activity;	GO:0005634:nucleus;GO:0005737:cytoplasm;	GO:0005515:protein binding;GO:0031625:ubiquitin protein ligase binding;	-
ENSG00000070214	12613	12	0.05	1419	5.86	6.73525	5.20451	2.80232e-14	2.31812e-10	Ups	9	108006903	108201452	+	SLC44A1	solute carrier family 44 (choline transporter)%2C member 1 [Source:HGNC Symbol%3BAcc:18798]	GO:0006644:phospholipid metabolic process;GO:0006656:phosphatidylcholine biosynthetic process;GO:0015871:choline transport;GO:0044281:small molecule metabolic process;GO:0046474:glycerophospholipid biosynthetic process;GO:0055085:transmembrane transport;	GO:0005741:mitochondrial outer membrane;GO:0005886:plasma membrane;GO:0016021:integral component of membrane;	GO:0015220:choline transmembrane transporter activity;	K06515
ENSG00000018408	8413	1	0.01	392	2.43	8.31653	3.35481	8.98347e-14	6.26621e-10	Ups	3	149235022	149454501	-	WWTR1	WW domain containing transcription regulator 1 [Source:HGNC Symbol%3BAcc:24042]	GO:0000122:negative regulation of transcription from RNA polymerase II promoter;GO:0001649:osteoblast differentiation;GO:0001933:negative regulation of protein phosphorylation;GO:0006351:transcription, DNA-templated;GO:0006355:regulation of transcription, DNA-templated;GO:0006367:transcription initiation from RNA polymerase II promoter;GO:0006469:negative regulation of protein kinase activity;GO:…	GO:0005634:nucleus;GO:0005654:nucleoplasm;GO:0005667:transcription factor complex;GO:0005730:nucleolus;GO:0005737:cytoplasm;GO:0005829:cytosol;	GO:0003713:transcription coactivator activity;GO:0003714:transcription corepressor activity;GO:0005515:protein binding;GO:0042803:protein homodimerization activity;	K16820
ENSG00000126890	993	425	23.74	2	0.1	-7.77659	3.59556	9.73939e-14	6.26621e-10	Down	X	153880246	153881853	-	CTAG2	cancer/testis antigen 2 [Source:HGNC Symbol%3BAcc:2492]	GO:0008150:biological_process;	GO:0005813:centrosome;	GO:0003674:molecular_function;	-
ENSG00000108176	2117	1395	36.56	19	0.47	-6.32467	5.31669	1.43273e-13	8.29621e-10	Down	10	69556427	69597924	-	DNAJC12	DnaJ (Hsp40) homolog%2C subfamily C%2C member 12 [Source:HGNC Symbol%3BAcc:28908]	-	-	-	K09532
ENSG00000155495	4270	520	6.76	4	0.05	-7.11257	3.8891	1.95972e-13	1.03161e-09	Down	X	140991680	140997174	+	MAGEC1	melanoma antigen family C%2C 1 [Source:HGNC Symbol%3BAcc:6812]	-	-	GO:0005515:protein binding;	K03006
ENSG00000139269	3015	1912	35.18	34	0.59	-5.94428	5.77631	6.59837e-13	3.18399e-09	Down	12	57846106	57853063	+	INHBE	inhibin%2C beta E [Source:HGNC Symbol%3BAcc:24029]	GO:0040007:growth;	GO:0005576:extracellular region;	GO:0005179:hormone activity;GO:0008083:growth factor activity;	K04667
ENSG00000213694	8754	5	0.03	553	3.29	6.61926	3.85517	7.70906e-13	3.43379e-09	Ups	9	91606362	91619925	+	S1PR3	sphingosine-1-phosphate receptor 3 [Source:HGNC Symbol%3BAcc:3167]	GO:0001816:cytokine production;GO:0006954:inflammatory response;GO:0007186:G-protein coupled receptor signaling pathway;GO:0007193:adenylate cyclase-inhibiting G-protein coupled receptor signaling pathway;GO:0007204:positive regulation of cytosolic calcium ion concentration;GO:0008284:positive regulation of cell proliferation;GO:0009653:anatomical structure morphogenesis;GO:0032651:regulation of …	GO:0005886:plasma membrane;GO:0005887:integral component of plasma membrane;	GO:0004930:G-protein coupled receptor activity;GO:0008289:lipid binding;GO:0038036:sphingosine-1-phosphate receptor activity;	K04290
ENSG00000154997	3905	3	0.04	392	5.23	6.83773	3.36267	2.12594e-12	8.79305e-09	Ups	7	55861237	55930482	-	2023-09-14	septin 14 [Source:HGNC Symbol%3BAcc:33280]	GO:0007049:cell cycle;GO:0051301:cell division;	GO:0031105:septin complex;	GO:0005515:protein binding;GO:0005525:GTP binding;	K16941
ENSG00000174564	2473	1258	28.22	25	0.53	-5.78199	5.17589	3.57223e-12	1.2935e-08	Down	3	136665072	136729927	+	IL20RB	interleukin 20 receptor beta [Source:HGNC Symbol%3BAcc:6004]	GO:0001808:negative regulation of type IV hypersensitivity;GO:0002437:inflammatory response to antigenic stimulus;GO:0002765:immune response-inhibiting signal transduction;GO:0032689:negative regulation of interferon-gamma production;GO:0032703:negative regulation of interleukin-2 production;GO:0032733:positive regulation of interleukin-10 production;GO:0032753:positive regulation of interleukin-…	GO:0016021:integral component of membrane;	GO:0042015:interleukin-20 binding;	K05137
ENSG00000106829	8075	189	1.3	0	0	-10.6329	2.43062	3.57412e-12	1.2935e-08	Down	9	82186688	82341658	+	TLE4	transducin-like enhancer of split 4 (E(sp1) homolog%2C Drosophila) [Source:HGNC Symbol%3BAcc:11840]	GO:0000122:negative regulation of transcription from RNA polymerase II promoter;GO:0006355:regulation of transcription, DNA-templated;GO:0007219:Notch signaling pathway;GO:0008150:biological_process;GO:0016055:Wnt signaling pathway;	GO:0005634:nucleus;GO:0005654:nucleoplasm;	GO:0003674:molecular_function;GO:0003682:chromatin binding;GO:0003705:RNA polymerase II distal enhancer sequence-specific DNA binding transcription factor activity;GO:0003714:transcription corepressor activity;GO:0070491:repressing transcription factor binding;	-
ENSG00000149948	14808	2	0.01	292	1.03	6.97069	2.94354	8.23457e-12	2.80484e-08	Ups	12	66217911	66360075	+	HMGA2	high mobility group AT-hook 2 [Source:HGNC Symbol%3BAcc:5009]	GO:0000122:negative regulation of transcription from RNA polymerase II promoter;GO:0001837:epithelial to mesenchymal transition;GO:0002062:chondrocyte differentiation;GO:0003131:mesodermal-endodermal cell signaling;GO:0006284:base-excision repair;GO:0006325:chromatin organization;GO:0006355:regulation of transcription, DNA-templated;GO:0007067:mitotic nuclear division;GO:0007095:mitotic G2 DNA da…	GO:0000228:nuclear chromosome;GO:0000785:chromatin;GO:0005634:nucleus;GO:0032993:protein-DNA complex;GO:0035985:senescence-associated heterochromatin focus;GO:0071141:SMAD protein complex;	GO:0000975:regulatory region DNA binding;GO:0000988:protein binding transcription factor activity;GO:0001047:core promoter binding;GO:0001071:nucleic acid binding transcription factor activity;GO:0001077:RNA polymerase II core promoter proximal region sequence-specific DNA binding transcription factor activity involved in positive regulation of transcription;GO:0001078:RNA polymerase II core prom…	K09283
ENSG00000000005	1610	0	0	186	6.02	10.4736	2.29761	9.60589e-12	3.09016e-08	Ups	X	99839799	99854882	+	TNMD	tenomodulin [Source:HGNC Symbol%3BAcc:17757]	GO:0001886:endothelial cell morphogenesis;GO:0001937:negative regulation of endothelial cell proliferation;GO:0016525:negative regulation of angiogenesis;GO:0035990:tendon cell differentiation;GO:0071773:cellular response to BMP stimulus;	GO:0016021:integral component of membrane;	-	-
ENSG00000166049	4429	450	5.64	7	0.08	-6.11641	3.69173	1.35134e-11	4.11839e-08	Down	X	150732094	150845211	+	PASD1	PAS domain containing 1 [Source:HGNC Symbol%3BAcc:20686]	-	GO:0005634:nucleus;	GO:0004871:signal transducer activity;	-
ENSG00000147180	5045	327	3.6	4	0.04	-6.44354	3.22959	1.6044e-11	4.51854e-08	Down	X	84498997	84528368	+	ZNF711	zinc finger protein 711 [Source:HGNC Symbol%3BAcc:13128]	GO:0006351:transcription, DNA-templated;GO:0006355:regulation of transcription, DNA-templated;GO:0045893:positive regulation of transcription, DNA-templated;	GO:0005634:nucleus;	GO:0003677:DNA binding;GO:0005515:protein binding;GO:0043565:sequence-specific DNA binding;GO:0046872:metal ion binding;	-
ENSG00000176826	3522	479	7.54	8	0.12	-6.01715	3.78287	1.63871e-11	4.51854e-08	Down	7	55748767	55780945	-	FKBP9L	FK506 binding protein 9-like [Source:HGNC Symbol%3BAcc:23568]	GO:0006457:protein folding;	-	GO:0005509:calcium ion binding;	K09575
ENSG00000134250	16803	18	0.06	952	2.95	5.57925	4.64778	2.07403e-11	5.45893e-08	Ups	1	120454176	120612240	-	NOTCH2	notch 2 [Source:HGNC Symbol%3BAcc:7882]	GO:0001701:in utero embryonic development;GO:0001709:cell fate determination;GO:0002011:morphogenesis of an epithelial sheet;GO:0002437:inflammatory response to antigenic stimulus;GO:0003184:pulmonary valve morphogenesis;GO:0006355:regulation of transcription, DNA-templated;GO:0006367:transcription initiation from RNA polymerase II promoter;GO:0006959:humoral immune response;GO:0007050:cell cycle…	GO:0000139:Golgi membrane;GO:0005576:extracellular region;GO:0005634:nucleus;GO:0005654:nucleoplasm;GO:0005789:endoplasmic reticulum membrane;GO:0005886:plasma membrane;GO:0005887:integral component of plasma membrane;GO:0009986:cell surface;	GO:0004872:receptor activity;GO:0005509:calcium ion binding;GO:0005515:protein binding;	K02599
ENSG00000169851	10269	0	0	170	0.86	10.3439	2.17167	2.28818e-11	5.5207e-08	Ups	4	30722037	31148422	+	PCDH7	protocadherin 7 [Source:HGNC Symbol%3BAcc:8659]	GO:0007156:homophilic cell adhesion via plasma membrane adhesion molecules;	GO:0005886:plasma membrane;GO:0005887:integral component of plasma membrane;GO:0016021:integral component of membrane;	GO:0005509:calcium ion binding;	K16498
ENSG00000198488	2762	0	0	170	3.21	10.3439	2.17167	2.28818e-11	5.5207e-08	Ups	11	76745385	76753096	+	B3GNT6	UDP-GlcNAc:betaGal beta-1%2C3-N-acetylglucosaminyltransferase 6 (core 3 synthase) [Source:HGNC Symbol%3BAcc:24141]	GO:0006486:protein glycosylation;GO:0009101:glycoprotein biosynthetic process;GO:0016266:O-glycan processing;GO:0016269:O-glycan processing, core 3;GO:0043687:post-translational protein modification;GO:0044267:cellular protein metabolic process;	GO:0000139:Golgi membrane;GO:0005794:Golgi apparatus;GO:0016020:membrane;GO:0016021:integral component of membrane;	GO:0008378:galactosyltransferase activity;GO:0047223:beta-1,3-galactosyl-O-glycosyl-glycoprotein beta-1,3-N-acetylglucosaminyltransferase activity;	K00739
ENSG00000166394	8596	154	0.99	0	0	-10.3377	2.13968	2.42199e-11	5.60981e-08	Down	11	7686331	7698453	-	CYB5R2	cytochrome b5 reductase 2 [Source:HGNC Symbol%3BAcc:24376]	GO:0016126:sterol biosynthetic process;GO:0055114:oxidation-reduction process;	GO:0005739:mitochondrion;GO:0016020:membrane;	GO:0004128:cytochrome-b5 reductase activity, acting on NAD(P)H;GO:0016491:oxidoreductase activity;	K00326
ENSG00000112414	8473	0	0	165	1.01	10.3009	2.12995	2.87788e-11	6.40937e-08	Ups	6	142622991	142767403	+	GPR126	G protein-coupled receptor 126 [Source:HGNC Symbol%3BAcc:13841]	GO:0007186:G-protein coupled receptor signaling pathway;GO:0007218:neuropeptide signaling pathway;	GO:0005886:plasma membrane;GO:0016021:integral component of membrane;	GO:0004930:G-protein coupled receptor activity;	K08463
ENSG00000157950	1540	143	5.15	0	0	-10.2308	2.03468	4.6277e-11	9.92469e-08	Down	X	52780318	52790617	+	SSX2B	synovial sarcoma%2C X breakpoint 2B [Source:HGNC Symbol%3BAcc:22263]	-	-	-	K15625
ENSG00000169432	10368	351	1.88	6	0.03	-5.97605	3.33737	6.01879e-11	1.24471e-07	Down	2	167051695	167232503	-	SCN9A	sodium channel%2C voltage-gated%2C type IX%2C alpha subunit [Source:HGNC Symbol%3BAcc:10597]	GO:0006814:sodium ion transport;GO:0006954:inflammatory response;GO:0009636:response to toxic substance;GO:0009791:post-embryonic development;GO:0019228:neuronal action potential;GO:0048266:behavioral response to pain;	GO:0001518:voltage-gated sodium channel complex;GO:0016021:integral component of membrane;	GO:0005216:ion channel activity;GO:0005248:voltage-gated sodium channel activity;GO:0031402:sodium ion binding;	K04841
ENSG00000104369	4378	0	0	151	1.8	10.1731	2.00622	6.71092e-11	1.33999e-07	Ups	8	75146935	75233563	-	JPH1	junctophilin 1 [Source:HGNC Symbol%3BAcc:14201]	GO:0007517:muscle organ development;GO:0060314:regulation of ryanodine-sensitive calcium-release channel activity;GO:0060402:calcium ion transport into cytosol;	GO:0005886:plasma membrane;GO:0014701:junctional sarcoplasmic reticulum membrane;GO:0016021:integral component of membrane;GO:0030018:Z disc;GO:0030314:junctional membrane complex;	GO:0003674:molecular_function;GO:0008307:structural constituent of muscle;	K19530
ENSG00000253651	454	388	47.41	9	1.03	-5.54593	3.48892	1.1741e-10	2.2662e-07	Down	8	126964105	126964558	-	SOD1P3	superoxide dismutase 1%2C soluble pseudogene 3 [Source:HGNC Symbol%3BAcc:45136]	-	-	-	K04565
ENSG00000185630	21771	5	0.01	306	0.73	5.76579	3.0243	2.04333e-10	3.77796e-07	Ups	1	164524821	164868533	+	PBX1	pre-B-cell leukemia homeobox 1 [Source:HGNC Symbol%3BAcc:8632]	GO:0001658:branching involved in ureteric bud morphogenesis;GO:0006694:steroid biosynthetic process;GO:0007548:sex differentiation;GO:0008284:positive regulation of cell proliferation;GO:0009887:organ morphogenesis;GO:0009952:anterior/posterior pattern specification;GO:0009954:proximal/distal pattern formation;GO:0010971:positive regulation of G2/M transition of mitotic cell cycle;GO:0030278:regu…	GO:0005634:nucleus;GO:0005667:transcription factor complex;GO:0005730:nucleolus;GO:0005737:cytoplasm;	GO:0001077:RNA polymerase II core promoter proximal region sequence-specific DNA binding transcription factor activity involved in positive regulation of transcription;GO:0003677:DNA binding;GO:0003700:sequence-specific DNA binding transcription factor activity;GO:0005515:protein binding;GO:0008134:transcription factor binding;GO:0043565:sequence-specific DNA binding;GO:0046982:protein heterodime…	K09355;K09654
ENSG00000196593	2796	219	4.35	3	0.06	-6.26532	2.65843	2.08781e-10	3.77796e-07	Down	13	24513696	24520921	-	ANKRD20A19P	ankyrin repeat domain 20 family%2C member A19%2C pseudogene [Source:HGNC Symbol%3BAcc:42737]	-	-	-	K17299
ENSG00000223553	3871	328	4.7	7	0.09	-5.66032	3.24576	2.60678e-10	4.57411e-07	Down	22	20956882	21011201	-	SMPD4P1	sphingomyelin phosphodiesterase 4%2C neutral membrane (neutral sphingomyelinase-3) pseudogene 1 [Source:HGNC Symbol%3BAcc:39673]	-	-	-	K12353
ENSG00000052344	3008	352	6.49	8	0.14	-5.57283	3.34872	2.91877e-10	4.97092e-07	Down	16	31142756	31147083	-	PRSS8	protease%2C serine%2C 8 [Source:HGNC Symbol%3BAcc:9491]	GO:0006508:proteolysis;GO:0010765:positive regulation of sodium ion transport;	GO:0005576:extracellular region;GO:0005615:extracellular space;GO:0005886:plasma membrane;GO:0016021:integral component of membrane;	GO:0004252:serine-type endopeptidase activity;GO:0005515:protein binding;GO:0008236:serine-type peptidase activity;	K08664
ENSG00000248858	3844	150	2.16	1	0.01	-7.18882	2.11111	3.01057e-10	4.98078e-07	Down	8	93711970	93889865	-	RP11-100L22.2	-	-	-	-	-
ENSG00000118777	4848	4	0.05	261	2.8	5.84997	2.79767	3.1508e-10	5.01985e-07	Ups	4	89011416	89152474	-	ABCG2	ATP-binding cassette%2C sub-family G (WHITE)%2C member 2 [Source:HGNC Symbol%3BAcc:74]	GO:0006810:transport;GO:0006855:drug transmembrane transport;GO:0006879:cellular iron ion homeostasis;GO:0015886:heme transport;GO:0042493:response to drug;GO:0044281:small molecule metabolic process;GO:0046415:urate metabolic process;GO:0055085:transmembrane transport;	GO:0005886:plasma membrane;GO:0016021:integral component of membrane;	GO:0005215:transporter activity;GO:0005515:protein binding;GO:0005524:ATP binding;GO:0008559:xenobiotic-transporting ATPase activity;GO:0015232:heme transporter activity;GO:0042626:ATPase activity, coupled to transmembrane movement of substances;GO:0042803:protein homodimerization activity;	K05681
ENSG00000133636	1555	3	0.11	228	7.64	6.05626	2.60365	3.27923e-10	5.01985e-07	Ups	12	86268073	86276770	+	NTS	neurotensin [Source:HGNC Symbol%3BAcc:8038]	GO:0007165:signal transduction;GO:0050880:regulation of blood vessel size;	GO:0005576:extracellular region;GO:0030133:transport vesicle;	GO:0005184:neuropeptide hormone activity;GO:0005515:protein binding;	K05235
ENSG00000065413	9228	1	0.01	162	0.91	7.04235	2.11358	3.38095e-10	5.01985e-07	Ups	2	197831741	198175897	-	ANKRD44	ankyrin repeat domain 44 [Source:HGNC Symbol%3BAcc:25259]	-	-	GO:0005515:protein binding;	K15503
ENSG00000127920	3055	1	0.02	162	2.76	7.04235	2.11358	3.38095e-10	5.01985e-07	Ups	7	93551011	93557922	+	GNG11	guanine nucleotide binding protein (G protein)%2C gamma 11 [Source:HGNC Symbol%3BAcc:4403]	GO:0006112:energy reserve metabolic process;GO:0007165:signal transduction;GO:0007186:G-protein coupled receptor signaling pathway;GO:0044281:small molecule metabolic process;GO:0071377:cellular response to glucagon stimulus;	GO:0005834:heterotrimeric G-protein complex;GO:0005886:plasma membrane;	GO:0003924:GTPase activity;GO:0004871:signal transducer activity;	K04546
ENSG00000115165	3428	4	0.06	255	3.87	5.81644	2.76535	3.94119e-10	5.69731e-07	Ups	2	158271131	158345473	-	CYTIP	cytohesin 1 interacting protein [Source:HGNC Symbol%3BAcc:9506]	GO:0030155:regulation of cell adhesion;	GO:0005737:cytoplasm;GO:0005769:early endosome;GO:0005938:cell cortex;	GO:0005515:protein binding;	-
ENSG00000224982	1638	1	0.03	159	5.06	7.0154	2.08765	4.03401e-10	5.69731e-07	Ups	12	120031264	120079363	+	TMEM233	transmembrane protein 233 [Source:HGNC Symbol%3BAcc:37219]	GO:0009607:response to biotic stimulus;	GO:0016021:integral component of membrane;	-	-
ENSG00000189283	5439	142	1.45	1	0.01	-7.10981	2.03397	4.82852e-10	6.65703e-07	Down	3	59735036	61237133	-	FHIT	fragile histidine triad [Source:HGNC Symbol%3BAcc:3701]	GO:0006163:purine nucleotide metabolic process;GO:0006260:DNA replication;GO:0006351:transcription, DNA-templated;GO:0006355:regulation of transcription, DNA-templated;GO:0009117:nucleotide metabolic process;GO:0032435:negative regulation of proteasomal ubiquitin-dependent protein catabolic process;GO:0072332:intrinsic apoptotic signaling pathway by p53 class mediator;	GO:0005737:cytoplasm;GO:0005829:cytosol;GO:0043231:intracellular membrane-bounded organelle;	GO:0000166:nucleotide binding;GO:0003824:catalytic activity;GO:0005515:protein binding;GO:0016787:hydrolase activity;GO:0031625:ubiquitin protein ligase binding;GO:0042802:identical protein binding;GO:0047710:bis(5'-adenosyl)-triphosphatase activity;	K01522;K15696
ENSG00000250501	1066	564	29.35	18	0.88	-5.09581	4.03709	5.14639e-10	6.93028e-07	Down	4	139694704	139722793	+	RP11-98O2.1	-	-	-	-	-
ENSG00000135269	4280	3995	51.78	161	1.96	-4.76826	6.86741	5.60807e-10	7.38035e-07	Down	7	115850547	115898837	+	TES	testis derived transcript (3 LIM domains) [Source:HGNC Symbol%3BAcc:14620]	GO:0008285:negative regulation of cell proliferation;GO:0042127:regulation of cell proliferation;	GO:0005737:cytoplasm;GO:0005886:plasma membrane;GO:0005925:focal adhesion;GO:0030054:cell junction;GO:0043234:protein complex;	GO:0008270:zinc ion binding;	K12581;K16467
ENSG00000213988	5017	7	0.08	326	3.38	5.38128	3.12183	6.60448e-10	8.49849e-07	Ups	19	20188803	20237885	+	ZNF90	zinc finger protein 90 [Source:HGNC Symbol%3BAcc:13165]	GO:0006351:transcription, DNA-templated;GO:0006355:regulation of transcription, DNA-templated;	GO:0005622:intracellular;GO:0005634:nucleus;GO:0005794:Golgi apparatus;	GO:0003676:nucleic acid binding;GO:0003677:DNA binding;GO:0003700:sequence-specific DNA binding transcription factor activity;GO:0008270:zinc ion binding;	K09228;K02960;K02995
ENSG00000131711	12628	3760	16.52	154	0.64	-4.74488	6.78083	6.87748e-10	8.6574e-07	Down	5	71403061	71505395	+	MAP1B	microtubule-associated protein 1B [Source:HGNC Symbol%3BAcc:6836]	GO:0000226:microtubule cytoskeleton organization;GO:0001578:microtubule bundle formation;GO:0009987:cellular process;GO:0016358:dendrite development;GO:0032387:negative regulation of intracellular transport;GO:0045773:positive regulation of axon extension;GO:0047497:mitochondrion transport along microtubule;GO:0048675:axon extension;GO:0061162:establishment of monopolar cell polarity;	GO:0005829:cytosol;GO:0005874:microtubule;GO:0005875:microtubule associated complex;GO:0005886:plasma membrane;GO:0030054:cell junction;GO:0043197:dendritic spine;GO:0045202:synapse;	GO:0005198:structural molecule activity;GO:0005515:protein binding;GO:0008017:microtubule binding;GO:0016787:hydrolase activity;	K10429
ENSG00000107807	4425	2	0.03	178	2.1	6.25701	2.25291	7.93155e-10	9.77184e-07	Ups	10	102889257	102897545	+	TLX1	T-cell leukemia homeobox 1 [Source:HGNC Symbol%3BAcc:5056]	GO:0007417:central nervous system development;GO:0008284:positive regulation of cell proliferation;GO:0030182:neuron differentiation;GO:0045165:cell fate commitment;GO:0045944:positive regulation of transcription from RNA polymerase II promoter;GO:0048536:spleen development;GO:0048645:organ formation;	GO:0005634:nucleus;	GO:0003700:sequence-specific DNA binding transcription factor activity;GO:0005515:protein binding;GO:0043565:sequence-specific DNA binding;GO:0046982:protein heterodimerization activity;	K09340
ENSG00000182583	967	104	5.97	0	0	-9.77187	1.58565	8.14455e-10	9.82521e-07	Down	X	7810303	7812184	+	VCX	variable charge%2C X-linked [Source:HGNC Symbol%3BAcc:12667]	GO:0006325:chromatin organization;GO:0007283:spermatogenesis;GO:0042255:ribosome assembly;	GO:0005634:nucleus;GO:0005730:nucleolus;	GO:0003682:chromatin binding;	-
ENSG00000245164	5724	719	6.97	26	0.24	-4.91873	4.39157	9.5484e-10	1.12837e-06	Down	8	126934552	126963493	-	LINC00861	long intergenic non-protein coding RNA 861 [Source:HGNC Symbol%3BAcc:45133]	-	-	-	-
ENSG00000014257	4193	2	0.03	173	2.15	6.21594	2.2135	1.03809e-09	1.20221e-06	Ups	3	132036211	132087142	+	ACPP	acid phosphatase%2C prostate [Source:HGNC Symbol%3BAcc:125]	GO:0006144:purine nucleobase metabolic process;GO:0009117:nucleotide metabolic process;GO:0046085:adenosine metabolic process;	GO:0005576:extracellular region;GO:0005622:intracellular;GO:0005765:lysosomal membrane;GO:0005771:multivesicular body;GO:0005886:plasma membrane;GO:0016021:integral component of membrane;GO:0030141:secretory granule;GO:0030175:filopodium;GO:0031985:Golgi cisterna;GO:0045177:apical part of cell;	GO:0003993:acid phosphatase activity;GO:0008253:5'-nucleotidase activity;GO:0033265:choline binding;GO:0042802:identical protein binding;GO:0042803:protein homodimerization activity;	K19283
ENSG00000139289	8069	66	0.45	1914	12.36	4.71915	5.67478	1.1084e-09	1.25847e-06	Ups	12	76419227	76427712	-	PHLDA1	pleckstrin homology-like domain%2C family A%2C member 1 [Source:HGNC Symbol%3BAcc:8933]	GO:0006915:apoptotic process;GO:0045210:FasL biosynthetic process;	GO:0005634:nucleus;GO:0005730:nucleolus;GO:0005886:plasma membrane;GO:0030659:cytoplasmic vesicle membrane;	GO:0005515:protein binding;GO:0005543:phospholipid binding;	K15696
ENSG00000170006	11573	153	0.73	2	0.01	-6.30338	2.14752	1.3688e-09	1.52424e-06	Down	4	153539784	153601317	-	TMEM154	transmembrane protein 154 [Source:HGNC Symbol%3BAcc:26489]	-	GO:0016021:integral component of membrane;	-	K12581
ENSG00000123243	14629	249	0.94	6	0.02	-5.48092	2.85513	1.43317e-09	1.56581e-06	Down	10	7601232	7708961	-	ITIH5	inter-alpha-trypsin inhibitor heavy chain family%2C member 5 [Source:HGNC Symbol%3BAcc:21449]	GO:0030212:hyaluronan metabolic process;	GO:0005576:extracellular region;	GO:0004867:serine-type endopeptidase inhibitor activity;	K04613;K17985;K09228
ENSG00000168542	6816	2	0.02	162	1.24	6.12124	2.12279	1.8191e-09	1.95065e-06	Ups	2	189839046	189877472	+	COL3A1	collagen%2C type III%2C alpha 1 [Source:HGNC Symbol%3BAcc:2201]	GO:0001501:skeletal system development;GO:0001568:blood vessel development;GO:0007160:cell-matrix adhesion;GO:0007179:transforming growth factor beta receptor signaling pathway;GO:0007229:integrin-mediated signaling pathway;GO:0007411:axon guidance;GO:0007507:heart development;GO:0009314:response to radiation;GO:0018149:peptide cross-linking;GO:0021987:cerebral cortex development;GO:0022617:extra…	GO:0005576:extracellular region;GO:0005581:collagen trimer;GO:0005586:collagen type III trimer;GO:0005615:extracellular space;GO:0005788:endoplasmic reticulum lumen;GO:0031012:extracellular matrix;	GO:0005178:integrin binding;GO:0005201:extracellular matrix structural constituent;GO:0005515:protein binding;GO:0046332:SMAD binding;GO:0046872:metal ion binding;GO:0048407:platelet-derived growth factor binding;	K19720
ENSG00000244791	1422	146	5.7	2	0.07	-6.23587	2.08196	2.04298e-09	2.15088e-06	Down	8	127337740	127341780	+	RP11-65D17.1	-	-	-	-	-
ENSG00000138378	4250	0	0	102	1.25	9.60772	1.46315	2.26493e-09	2.30089e-06	Ups	2	191894302	192016322	-	STAT4	signal transducer and activator of transcription 4 [Source:HGNC Symbol%3BAcc:11365]	GO:0006351:transcription, DNA-templated;GO:0006468:protein phosphorylation;GO:0007259:JAK-STAT cascade;GO:0008283:cell proliferation;GO:0019221:cytokine-mediated signaling pathway;GO:0045944:positive regulation of transcription from RNA polymerase II promoter;	GO:0005634:nucleus;GO:0005730:nucleolus;GO:0005737:cytoplasm;	GO:0003700:sequence-specific DNA binding transcription factor activity;GO:0004871:signal transducer activity;GO:0005509:calcium ion binding;GO:0043565:sequence-specific DNA binding;	K11222
ENSG00000163520	4996	0	0	102	1.06	9.60772	1.46315	2.26493e-09	2.30089e-06	Ups	3	13573824	13679922	+	FBLN2	fibulin 2 [Source:HGNC Symbol%3BAcc:3601]	GO:0010811:positive regulation of cell-substrate adhesion;GO:0030198:extracellular matrix organization;	GO:0005576:extracellular region;GO:0005578:proteinaceous extracellular matrix;GO:0031012:extracellular matrix;	GO:0005201:extracellular matrix structural constituent;GO:0005509:calcium ion binding;GO:0050840:extracellular matrix binding;	K17307
ENSG00000237686	2296	891	21.53	38	0.86	-4.68291	4.70838	2.35098e-09	2.34713e-06	Down	6	43963460	44042389	-	RP5-1120P11.1	-	-	-	-	-
ENSG00000132514	2469	0	0	100	2.11	9.57919	1.43595	2.4786e-09	2.4326e-06	Ups	17	6977856	6983626	-	CLEC10A	C-type lectin domain family 10%2C member A [Source:HGNC Symbol%3BAcc:16916]	GO:0006897:endocytosis;GO:0045087:innate immune response;	GO:0005886:plasma membrane;GO:0016021:integral component of membrane;	GO:0030246:carbohydrate binding;	K06721
ENSG00000081237	8507	4541	29.61	220	1.35	-4.50294	7.06242	2.96311e-09	2.82471e-06	Down	1	198607801	198726545	+	PTPRC	protein tyrosine phosphatase%2C receptor type%2C C [Source:HGNC Symbol%3BAcc:9666]	GO:0001915:negative regulation of T cell mediated cytotoxicity;GO:0001960:negative regulation of cytokine-mediated signaling pathway;GO:0002244:hematopoietic progenitor cell differentiation;GO:0002378:immunoglobulin biosynthetic process;GO:0006469:negative regulation of protein kinase activity;GO:0006470:protein dephosphorylation;GO:0006933:negative regulation of cell adhesion involved in substra…	GO:0005886:plasma membrane;GO:0005887:integral component of plasma membrane;GO:0005925:focal adhesion;GO:0009897:external side of plasma membrane;GO:0045121:membrane raft;	GO:0004725:protein tyrosine phosphatase activity;GO:0005001:transmembrane receptor protein tyrosine phosphatase activity;GO:0005515:protein binding;GO:0019901:protein kinase binding;	K06478
ENSG00000226057	2865	90	1.74	0	0	-9.56354	1.3832	2.97568e-09	2.82471e-06	Down	13	19520895	19636858	-	PHF2P2	PHD finger protein 2 pseudogene 2 [Source:HGNC Symbol%3BAcc:38808]	-	-	-	K19414
ENSG00000144868	8425	116	0.76	1	0.01	-6.81832	1.75044	3.08589e-09	2.88208e-06	Down	3	132757235	133116636	+	TMEM108	transmembrane protein 108 [Source:HGNC Symbol%3BAcc:28451]	GO:0008150:biological_process;	GO:0005575:cellular_component;GO:0016021:integral component of membrane;	GO:0003674:molecular_function;	K12581
ENSG00000091656	15696	417	1.47	16	0.05	-4.82889	3.61172	3.42072e-09	3.14408e-06	Down	8	77593454	77779521	+	ZFHX4	zinc finger homeobox 4 [Source:HGNC Symbol%3BAcc:30939]	GO:0006351:transcription, DNA-templated;	GO:0005634:nucleus;	GO:0003700:sequence-specific DNA binding transcription factor activity;GO:0008270:zinc ion binding;GO:0043565:sequence-specific DNA binding;	K09380
ENSG00000162981	8379	87	0.58	0	0	-9.51469	1.33589	3.93956e-09	3.56438e-06	Down	2	14772810	14790933	+	FAM84A	family with sequence similarity 84%2C member A [Source:HGNC Symbol%3BAcc:20743]	-	-	-	-
ENSG00000124882	5717	156	1.51	3	0.03	-5.77625	2.18303	4.52701e-09	4.03287e-06	Down	4	75230860	75254468	+	EREG	epiregulin [Source:HGNC Symbol%3BAcc:3443]	GO:0001525:angiogenesis;GO:0001550:ovarian cumulus expansion;GO:0001556:oocyte maturation;GO:0001819:positive regulation of cytokine production;GO:0007143:female meiotic division;GO:0007173:epidermal growth factor receptor signaling pathway;GO:0007267:cell-cell signaling;GO:0008284:positive regulation of cell proliferation;GO:0008285:negative regulation of cell proliferation;GO:0008543:fibroblast…	GO:0005576:extracellular region;GO:0005615:extracellular space;GO:0005887:integral component of plasma membrane;	GO:0005154:epidermal growth factor receptor binding;GO:0005515:protein binding;GO:0008083:growth factor activity;	K09784
ENSG00000260266	3702	5	0.07	217	3.05	5.2702	2.54878	4.68838e-09	4.11334e-06	Ups	15	74643109	74656961	+	CTD-2311M21.2	-	-	-	-	K03767
ENSG00000162591	7039	109	0.86	1	0.01	-6.72862	1.66358	5.20571e-09	4.49906e-06	Down	1	3406484	3528059	-	MEGF6	multiple EGF-like-domains 6 [Source:HGNC Symbol%3BAcc:3232]	GO:0008150:biological_process;	GO:0005575:cellular_component;GO:0005576:extracellular region;	GO:0005509:calcium ion binding;GO:0005515:protein binding;	-
ENSG00000163993	1280	397	17.21	16	0.65	-4.758	3.54367	5.35048e-09	4.55617e-06	Down	4	6694796	6698897	+	S100P	S100 calcium binding protein P [Source:HGNC Symbol%3BAcc:10504]	GO:0010033:response to organic substance;GO:0043542:endothelial cell migration;	GO:0005634:nucleus;GO:0005737:cytoplasm;	GO:0000287:magnesium ion binding;GO:0005509:calcium ion binding;GO:0005515:protein binding;GO:0048306:calcium-dependent protein binding;	-
ENSG00000181666	7203	13	0.1	407	2.94	4.81942	3.45296	6.29377e-09	5.28175e-06	Ups	19	37803739	37860267	+	HKR1	HKR1%2C GLI-Kruppel zinc finger family member [Source:HGNC Symbol%3BAcc:4928]	GO:0006351:transcription, DNA-templated;GO:0006355:regulation of transcription, DNA-templated;GO:0007275:multicellular organismal development;	GO:0005622:intracellular;GO:0005634:nucleus;	GO:0003676:nucleic acid binding;GO:0003677:DNA binding;GO:0008270:zinc ion binding;GO:0046872:metal ion binding;	K09228
ENSG00000128342	3969	0	0	90	1.18	9.4274	1.29163	6.40436e-09	5.29778e-06	Ups	22	30636436	30642840	-	LIF	leukemia inhibitory factor [Source:HGNC Symbol%3BAcc:6596]	GO:0001974:blood vessel remodeling;GO:0006955:immune response;GO:0007275:multicellular organismal development;GO:0007566:embryo implantation;GO:0008284:positive regulation of cell proliferation;GO:0008285:negative regulation of cell proliferation;GO:0019827:stem cell maintenance;GO:0033138:positive regulation of peptidyl-serine phosphorylation;GO:0033141:positive regulation of peptidyl-serine pho…	GO:0005615:extracellular space;GO:0005737:cytoplasm;	GO:0001135:RNA polymerase II transcription factor recruiting transcription factor activity;GO:0005102:receptor binding;GO:0005125:cytokine activity;GO:0005146:leukemia inhibitory factor receptor binding;GO:0008083:growth factor activity;	K05419
ENSG00000110944	1041	503	26.81	22	1.1	-4.64309	3.88768	6.83978e-09	5.57827e-06	Down	12	56732663	56734193	+	IL23A	interleukin 23%2C alpha subunit p19 [Source:HGNC Symbol%3BAcc:15488]	GO:0001916:positive regulation of T cell mediated cytotoxicity;GO:0002230:positive regulation of defense response to virus by host;GO:0002827:positive regulation of T-helper 1 type immune response;GO:0006954:inflammatory response;GO:0010535:positive regulation of activation of JAK2 kinase activity;GO:0032693:negative regulation of interleukin-10 production;GO:0032725:positive regulation of granul…	GO:0070743:interleukin-23 complex;	GO:0005125:cytokine activity;GO:0045519:interleukin-23 receptor binding;	K05426
ENSG00000236279	2527	79	1.73	0	0	-9.37573	1.20162	8.67364e-09	6.97565e-06	Down	7	139208602	139229730	+	CLEC2L	C-type lectin domain family 2%2C member L [Source:HGNC Symbol%3BAcc:21969]	-	GO:0016021:integral component of membrane;	GO:0030246:carbohydrate binding;	-
ENSG00000237161	1552	0	0	86	2.89	9.3619	1.22957	9.61643e-09	7.62793e-06	Ups	15	21936560	21938111	-	RP11-32B5.1	-	-	-	-	K04410
ENSG00000176988	1149	77	3.72	0	0	-9.33879	1.16602	1.06732e-08	8.35176e-06	Down	X	147062849	147108187	+	FMR1NB	fragile X mental retardation 1 neighbor [Source:HGNC Symbol%3BAcc:26372]	-	GO:0005730:nucleolus;GO:0016021:integral component of membrane;	-	-
ENSG00000176566	3324	440	7.34	20	0.31	-4.58674	3.69773	1.10916e-08	8.56342e-06	Down	8	88882973	88886296	-	DCAF4L2	DDB1 and CUL4 associated factor 4-like 2 [Source:HGNC Symbol%3BAcc:26657]	-	-	-	K11799
ENSG00000163216	1057	346	18.16	15	0.74	-4.65203	3.35042	1.1469e-08	8.7383e-06	Down	1	153012201	153014407	-	SPRR2D	small proline-rich protein 2D [Source:HGNC Symbol%3BAcc:11264]	GO:0008544:epidermis development;GO:0030216:keratinocyte differentiation;GO:0031424:keratinization;	GO:0001533:cornified envelope;GO:0005737:cytoplasm;	-	-
ENSG00000187210	6477	0	0	83	0.67	9.31076	1.1812	1.31916e-08	9.92023e-06	Ups	9	79034752	79122332	+	GCNT1	glucosaminyl (N-acetyl) transferase 1%2C core 2 [Source:HGNC Symbol%3BAcc:4203]	GO:0006493:protein O-linked glycosylation;GO:0016266:O-glycan processing;GO:0032868:response to insulin;GO:0043687:post-translational protein modification;GO:0044267:cellular protein metabolic process;GO:0048729:tissue morphogenesis;GO:0060993:kidney morphogenesis;	GO:0000139:Golgi membrane;GO:0005615:extracellular space;GO:0016021:integral component of membrane;	GO:0003829:beta-1,3-galactosyl-O-glycosyl-glycoprotein beta-1,6-N-acetylglucosaminyltransferase activity;	K00727
ENSG00000205592	26268	115	0.24	2	0	-5.89185	1.74961	1.73515e-08	1.28813e-05	Down	12	40787197	40964632	+	MUC19	mucin 19%2C oligomeric [Source:HGNC Symbol%3BAcc:14362]	GO:0016266:O-glycan processing;GO:0043687:post-translational protein modification;GO:0044267:cellular protein metabolic process;	GO:0005576:extracellular region;GO:0005796:Golgi lumen;	-	-
ENSG00000204091	1615	95	3.26	1	0.03	-6.53052	1.47248	1.76677e-08	1.28953e-05	Down	6	40302693	40347624	+	TDRG1	testis development related 1 (non-protein coding) [Source:HGNC Symbol%3BAcc:43642]	GO:0007275:multicellular organismal development;	GO:0005737:cytoplasm;	-	-
ENSG00000211891	1543	24	0.86	573	19.34	4.43429	3.95577	1.78157e-08	1.28953e-05	Ups	14	106064224	106068065	-	IGHE	immunoglobulin heavy constant epsilon [Source:HGNC Symbol%3BAcc:5522]	GO:0006955:immune response;GO:0038095:Fc-epsilon receptor signaling pathway;GO:0045087:innate immune response;	GO:0005576:extracellular region;	GO:0003823:antigen binding;	-
ENSG00000104419	9823	63	0.36	1349	7.15	4.28148	5.1903	1.86462e-08	1.31969e-05	Ups	8	134249414	134314265	-	NDRG1	N-myc downstream regulated 1 [Source:HGNC Symbol%3BAcc:7679]	GO:0010038:response to metal ion;GO:0030330:DNA damage response, signal transduction by p53 class mediator;GO:0032287:peripheral nervous system myelin maintenance;GO:0045576:mast cell activation;GO:0071456:cellular response to hypoxia;GO:0090232:positive regulation of spindle checkpoint;	GO:0005634:nucleus;GO:0005737:cytoplasm;GO:0005813:centrosome;GO:0005829:cytosol;GO:0005874:microtubule;GO:0005886:plasma membrane;GO:0005913:cell-cell adherens junction;GO:0015630:microtubule cytoskeleton;GO:0048471:perinuclear region of cytoplasm;GO:0055038:recycling endosome membrane;	GO:0005515:protein binding;GO:0008017:microtubule binding;GO:0017137:Rab GTPase binding;GO:0043015:gamma-tubulin binding;GO:0045296:cadherin binding;	K18266
ENSG00000010361	2951	187	3.52	6	0.11	-5.06804	2.45707	1.86884e-08	1.31969e-05	Down	19	50310126	50320633	-	FUZ	fuzzy planar cell polarity protein [Source:HGNC Symbol%3BAcc:26219]	GO:0001736:establishment of planar polarity;GO:0001843:neural tube closure;GO:0001942:hair follicle development;GO:0008589:regulation of smoothened signaling pathway;GO:0010172:embryonic body morphogenesis;GO:0015031:protein transport;GO:0021513:spinal cord dorsal/ventral patterning;GO:0042384:cilium assembly;GO:0048704:embryonic skeletal system morphogenesis;	GO:0005737:cytoplasm;GO:0005856:cytoskeleton;	-	K03849
ENSG00000107731	6841	3197	25.93	190	1.45	-4.20804	6.57016	1.94539e-08	1.3572e-05	Down	10	72972327	73062621	+	UNC5B	unc-5 homolog B (C. elegans) [Source:HGNC Symbol%3BAcc:12568]	GO:0006915:apoptotic process;GO:0007165:signal transduction;GO:0007411:axon guidance;GO:0033564:anterior/posterior axon guidance;GO:0042981:regulation of apoptotic process;GO:0043065:positive regulation of apoptotic process;GO:2001240:negative regulation of extrinsic apoptotic signaling pathway in absence of ligand;	GO:0016021:integral component of membrane;	GO:0005515:protein binding;	K07521
ENSG00000146592	11674	112	0.53	2	0.01	-5.85375	1.713	2.16037e-08	1.48924e-05	Down	7	28338940	28865511	+	CREB5	cAMP responsive element binding protein 5 [Source:HGNC Symbol%3BAcc:16844]	GO:0006366:transcription from RNA polymerase II promoter;GO:0045444:fat cell differentiation;GO:0045893:positive regulation of transcription, DNA-templated;GO:0060612:adipose tissue development;	GO:0005634:nucleus;	GO:0001077:RNA polymerase II core promoter proximal region sequence-specific DNA binding transcription factor activity involved in positive regulation of transcription;GO:0003676:nucleic acid binding;GO:0003700:sequence-specific DNA binding transcription factor activity;GO:0005515:protein binding;GO:0043565:sequence-specific DNA binding;GO:0046872:metal ion binding;	K09047
ENSG00000162654	6127	3	0.03	142	1.21	5.37362	1.95196	2.22778e-08	1.51765e-05	Ups	1	89646831	89664615	-	GBP4	guanylate binding protein 4 [Source:HGNC Symbol%3BAcc:20480]	-	GO:0005634:nucleus;GO:0005737:cytoplasm;	GO:0003924:GTPase activity;GO:0005525:GTP binding;	K17985
ENSG00000115919	3070	147	2.66	4	0.07	-5.29071	2.10905	2.35265e-08	1.58407e-05	Down	2	143635067	143799890	+	KYNU	kynureninase [Source:HGNC Symbol%3BAcc:6469]	GO:0006569:tryptophan catabolic process;GO:0009435:NAD biosynthetic process;GO:0019441:tryptophan catabolic process to kynurenine;GO:0019442:tryptophan catabolic process to acetyl-CoA;GO:0019805:quinolinate biosynthetic process;GO:0034341:response to interferon-gamma;GO:0034354:'de novo' NAD biosynthetic process from tryptophan;GO:0034516:response to vitamin B6;GO:0034641:cellular nitrogen compou…	GO:0005634:nucleus;GO:0005730:nucleolus;GO:0005737:cytoplasm;GO:0005739:mitochondrion;GO:0005829:cytosol;	GO:0030170:pyridoxal phosphate binding;GO:0030429:kynureninase activity;GO:0042803:protein homodimerization activity;	K01556
ENSG00000142089	1348	1337	55.02	79	3.05	-4.21507	5.31335	2.5387e-08	1.686e-05	Down	11	319669	327537	-	IFITM3	interferon induced transmembrane protein 3 [Source:HGNC Symbol%3BAcc:5414]	GO:0006955:immune response;GO:0009607:response to biotic stimulus;GO:0009615:response to virus;GO:0019221:cytokine-mediated signaling pathway;GO:0032897:negative regulation of viral transcription;GO:0034341:response to interferon-gamma;GO:0035455:response to interferon-alpha;GO:0035456:response to interferon-beta;GO:0045071:negative regulation of viral genome replication;GO:0046597:negative regul…	GO:0005765:lysosomal membrane;GO:0005886:plasma membrane;GO:0016021:integral component of membrane;GO:0031902:late endosome membrane;	-	K06566
ENSG00000164099	5725	0	0	76	0.69	9.18386	1.06153	2.56226e-08	1.686e-05	Ups	4	119201193	119274158	-	PRSS12	protease%2C serine%2C 12 (neurotrypsin%2C motopsin) [Source:HGNC Symbol%3BAcc:9477]	GO:0006508:proteolysis;GO:0006887:exocytosis;GO:0031638:zymogen activation;	GO:0005576:extracellular region;GO:0005886:plasma membrane;GO:0030424:axon;GO:0030425:dendrite;GO:0031410:cytoplasmic vesicle;GO:0043083:synaptic cleft;GO:0043195:terminal bouton;	GO:0004252:serine-type endopeptidase activity;GO:0005044:scavenger receptor activity;GO:0008236:serine-type peptidase activity;	K09624
ENSG00000234722	3487	2287	36.39	140	2.09	-4.16501	6.0895	2.71319e-08	1.76525e-05	Down	7	153097005	153111048	-	AC073236.3	-	-	-	-	-
ENSG00000137801	10870	8	0.04	252	1.21	4.82038	2.77263	2.75913e-08	1.77519e-05	Ups	15	39873280	39891667	+	THBS1	thrombospondin 1 [Source:HGNC Symbol%3BAcc:11785]	GO:0000187:activation of MAPK activity;GO:0001666:response to hypoxia;GO:0001937:negative regulation of endothelial cell proliferation;GO:0001953:negative regulation of cell-matrix adhesion;GO:0002040:sprouting angiogenesis;GO:0002544:chronic inflammatory response;GO:0002576:platelet degranulation;GO:0002581:negative regulation of antigen processing and presentation of peptide or polysaccharide a…	GO:0005576:extracellular region;GO:0005577:fibrinogen complex;GO:0005615:extracellular space;GO:0009897:external side of plasma membrane;GO:0009986:cell surface;GO:0030141:secretory granule;GO:0031012:extracellular matrix;GO:0031091:platelet alpha granule;GO:0031093:platelet alpha granule lumen;GO:0070062:extracellular exosome;	GO:0001786:phosphatidylserine binding;GO:0001948:glycoprotein binding;GO:0001968:fibronectin binding;GO:0005178:integrin binding;GO:0005509:calcium ion binding;GO:0005515:protein binding;GO:0008201:heparin binding;GO:0017134:fibroblast growth factor binding;GO:0030169:low-density lipoprotein particle binding;GO:0042802:identical protein binding;GO:0043236:laminin binding;GO:0043394:proteoglycan b…	K16857
ENSG00000180116	4454	144	1.79	4	0.05	-5.26099	2.08057	2.79325e-08	1.7774e-05	Down	12	40019969	40302102	+	C12orf40	chromosome 12 open reading frame 40 [Source:HGNC Symbol%3BAcc:26846]	-	-	-	K08150
ENSG00000168785	7430	38	0.28	816	5.72	4.28389	4.46871	2.83755e-08	1.78596e-05	Ups	4	99391518	99579780	-	TSPAN5	tetraspanin 5 [Source:HGNC Symbol%3BAcc:17753]	-	GO:0016021:integral component of membrane;	-	K17345
ENSG00000145623	7174	48	0.37	986	7.16	4.22077	4.7432	3.14547e-08	1.95848e-05	Ups	5	38845960	38945698	+	OSMR	oncostatin M receptor [Source:HGNC Symbol%3BAcc:8507]	GO:0002675:positive regulation of acute inflammatory response;GO:0007166:cell surface receptor signaling pathway;GO:0008283:cell proliferation;GO:0008284:positive regulation of cell proliferation;GO:0034097:response to cytokine;GO:0038165:oncostatin-M-mediated signaling pathway;	GO:0005900:oncostatin-M receptor complex;	GO:0004924:oncostatin-M receptor activity;GO:0019838:growth factor binding;	K05057;K08267
ENSG00000058866	10978	0	0	74	0.35	9.14545	1.02542	3.22964e-08	1.98949e-05	Ups	3	185823457	186080026	-	DGKG	diacylglycerol kinase%2C gamma 90kDa [Source:HGNC Symbol%3BAcc:2853]	GO:0007165:signal transduction;GO:0007205:protein kinase C-activating G-protein coupled receptor signaling pathway;GO:0007596:blood coagulation;GO:0030168:platelet activation;GO:0035556:intracellular signal transduction;GO:0048666:neuron development;	GO:0005737:cytoplasm;GO:0005886:plasma membrane;	GO:0004143:diacylglycerol kinase activity;GO:0005509:calcium ion binding;GO:0005524:ATP binding;GO:0046872:metal ion binding;	K00901;K15593
ENSG00000106123	5355	356	3.69	6726	65.42	4.10302	7.51272	3.31182e-08	2.01864e-05	Ups	7	142552792	142568847	+	EPHB6	EPH receptor B6 [Source:HGNC Symbol%3BAcc:3396]	GO:0035898:parathyroid hormone secretion;GO:0048013:ephrin receptor signaling pathway;GO:0055074:calcium ion homeostasis;	GO:0005576:extracellular region;GO:0005887:integral component of plasma membrane;GO:0016021:integral component of membrane;	GO:0004672:protein kinase activity;GO:0004872:receptor activity;GO:0005003:ephrin receptor activity;GO:0005524:ATP binding;	K05114
ENSG00000115112	9372	105	0.62	2	0.01	-5.76075	1.6238	3.67357e-08	2.21581e-05	Down	2	121974163	122042783	-	TFCP2L1	transcription factor CP2-like 1 [Source:HGNC Symbol%3BAcc:17925]	GO:0000122:negative regulation of transcription from RNA polymerase II promoter;GO:0000902:cell morphogenesis;GO:0002070:epithelial cell maturation;GO:0006351:transcription, DNA-templated;GO:0006357:regulation of transcription from RNA polymerase II promoter;GO:0006694:steroid biosynthetic process;GO:0007028:cytoplasm organization;GO:0007431:salivary gland development;GO:0007565:female pregnancy;…	GO:0005730:nucleolus;GO:0005739:mitochondrion;GO:0016020:membrane;	GO:0003677:DNA binding;GO:0003700:sequence-specific DNA binding transcription factor activity;GO:0003714:transcription corepressor activity;	K09275
ENSG00000185437	1495	1301	48.28	83	2.89	-4.10455	5.2799	4.9906e-08	2.97918e-05	Down	21	40817781	40887433	+	SH3BGR	SH3 domain binding glutamic acid-rich protein [Source:HGNC Symbol%3BAcc:10822]	GO:0006461:protein complex assembly;	GO:0005829:cytosol;	GO:0005070:SH3/SH2 adaptor activity;GO:0017124:SH3 domain binding;	-
ENSG00000113594	11864	101	0.47	1878	8.25	4.07884	5.67652	5.23841e-08	3.07868e-05	Ups	5	38475065	38608456	-	LIFR	leukemia inhibitory factor receptor alpha [Source:HGNC Symbol%3BAcc:6597]	GO:0007166:cell surface receptor signaling pathway;GO:0008284:positive regulation of cell proliferation;GO:0019221:cytokine-mediated signaling pathway;GO:0034097:response to cytokine;GO:0038165:oncostatin-M-mediated signaling pathway;GO:0048861:leukemia inhibitory factor signaling pathway;GO:0070120:ciliary neurotrophic factor-mediated signaling pathway;	GO:0005576:extracellular region;GO:0005887:integral component of plasma membrane;	GO:0004897:ciliary neurotrophic factor receptor activity;GO:0004923:leukemia inhibitory factor receptor activity;GO:0004924:oncostatin-M receptor activity;GO:0005127:ciliary neurotrophic factor receptor binding;GO:0019838:growth factor binding;	K05058
ENSG00000169136	2954	7256	136.27	490	8.64	-4.02429	7.76213	5.26362e-08	3.07868e-05	Down	19	50431959	50437192	+	ATF5	activating transcription factor 5 [Source:HGNC Symbol%3BAcc:790]	GO:0006351:transcription, DNA-templated;GO:0006357:regulation of transcription from RNA polymerase II promoter;GO:0009791:post-embryonic development;GO:0021891:olfactory bulb interneuron development;GO:0035264:multicellular organism growth;GO:0043066:negative regulation of apoptotic process;GO:0048712:negative regulation of astrocyte differentiation;	GO:0005634:nucleus;GO:0005667:transcription factor complex;GO:0005730:nucleolus;GO:0005737:cytoplasm;	GO:0003700:sequence-specific DNA binding transcription factor activity;GO:0003714:transcription corepressor activity;GO:0005515:protein binding;GO:0031072:heat shock protein binding;GO:0043565:sequence-specific DNA binding;	K09044
ENSG00000163638	10693	8	0.04	234	1.14	4.71352	2.67161	5.45878e-08	3.16091e-05	Ups	3	64501333	64673676	-	ADAMTS9	ADAM metallopeptidase with thrombospondin type 1 motif%2C 9 [Source:HGNC Symbol%3BAcc:13202]	GO:0006508:proteolysis;GO:0006516:glycoprotein catabolic process;GO:0007275:multicellular organismal development;GO:0045636:positive regulation of melanocyte differentiation;	GO:0005576:extracellular region;GO:0005578:proteinaceous extracellular matrix;GO:0005615:extracellular space;GO:0031012:extracellular matrix;	GO:0004222:metalloendopeptidase activity;GO:0008237:metallopeptidase activity;GO:0008270:zinc ion binding;	K08624
ENSG00000157514	4766	133	1.55	4	0.04	-5.14645	1.97107	5.72484e-08	3.28215e-05	Down	X	106956451	107020572	-	TSC22D3	TSC22 domain family%2C member 3 [Source:HGNC Symbol%3BAcc:3051]	GO:0000122:negative regulation of transcription from RNA polymerase II promoter;GO:0006355:regulation of transcription, DNA-templated;GO:0006970:response to osmotic stress;GO:0007589:body fluid secretion;GO:0034220:ion transmembrane transport;GO:0043066:negative regulation of apoptotic process;GO:0048642:negative regulation of skeletal muscle tissue development;GO:0055085:transmembrane transport;	GO:0005634:nucleus;GO:0005737:cytoplasm;GO:0005829:cytosol;	GO:0003700:sequence-specific DNA binding transcription factor activity;GO:0043426:MRF binding;	-
ENSG00000185201	1307	1277	54.2	84	3.35	-4.06044	5.25554	6.5369e-08	3.71098e-05	Down	11	307631	315272	+	IFITM2	interferon induced transmembrane protein 2 [Source:HGNC Symbol%3BAcc:5413]	GO:0006955:immune response;GO:0009607:response to biotic stimulus;GO:0009615:response to virus;GO:0019221:cytokine-mediated signaling pathway;GO:0034341:response to interferon-gamma;GO:0035455:response to interferon-alpha;GO:0035456:response to interferon-beta;GO:0045071:negative regulation of viral genome replication;GO:0046597:negative regulation of viral entry into host cell;GO:0051607:defense…	GO:0005886:plasma membrane;GO:0016021:integral component of membrane;	-	K06566
ENSG00000104290	13770	6	0.02	177	0.67	4.71902	2.27851	6.82903e-08	3.83842e-05	Ups	8	28351729	28431775	+	FZD3	frizzled family receptor 3 [Source:HGNC Symbol%3BAcc:4041]	GO:0001736:establishment of planar polarity;GO:0001764:neuron migration;GO:0001843:neural tube closure;GO:0001942:hair follicle development;GO:0001944:vasculature development;GO:0007199:G-protein coupled receptor signaling pathway coupled to cGMP nucleotide second messenger;GO:0008406:gonad development;GO:0021754:facial nucleus development;GO:0030182:neuron differentiation;GO:0033278:cell prolife…	GO:0005737:cytoplasm;GO:0005886:plasma membrane;GO:0016021:integral component of membrane;GO:0016324:apical plasma membrane;GO:0016328:lateral plasma membrane;GO:0030424:axon;GO:0030425:dendrite;GO:0032589:neuron projection membrane;GO:0043025:neuronal cell body;GO:0045177:apical part of cell;GO:0048786:presynaptic active zone;	GO:0004930:G-protein coupled receptor activity;GO:0005515:protein binding;GO:0017147:Wnt-protein binding;GO:0030165:PDZ domain binding;GO:0042813:Wnt-activated receptor activity;	K02329
ENSG00000182010	9548	7	0.04	194	1.06	4.63286	2.41042	6.89397e-08	3.83842e-05	Ups	10	63942794	64028466	-	RTKN2	rhotekin 2 [Source:HGNC Symbol%3BAcc:19364]	GO:0007165:signal transduction;GO:0008284:positive regulation of cell proliferation;GO:0030097:hemopoiesis;	GO:0005886:plasma membrane;	GO:0005543:phospholipid binding;	-
ENSG00000182319	4892	0	0	66	0.7	8.9807	0.871108	8.63636e-08	4.75867e-05	Ups	8	8175258	8244008	-	SGK223	Tyrosine-protein kinase SgK223 [Source:UniProtKB/Swiss-Prot%3BAcc:Q86YV5]	-	-	GO:0004715:non-membrane spanning protein tyrosine kinase activity;GO:0005524:ATP binding;	K17537
ENSG00000007372	14776	510	1.91	32	0.11	-4.12513	3.93136	8.71114e-08	4.75867e-05	Down	11	31806340	31839509	-	PAX6	paired box 6 [Source:HGNC Symbol%3BAcc:8620]	GO:0001568:blood vessel development;GO:0001654:eye development;GO:0001709:cell fate determination;GO:0001764:neuron migration;GO:0002052:positive regulation of neuroblast proliferation;GO:0002088:lens development in camera-type eye;GO:0003322:pancreatic A cell development;GO:0006351:transcription, DNA-templated;GO:0006355:regulation of transcription, DNA-templated;GO:0006366:transcription from RN…	GO:0000790:nuclear chromatin;GO:0005634:nucleus;GO:0005730:nucleolus;GO:0005737:cytoplasm;	GO:0000979:RNA polymerase II core promoter sequence-specific DNA binding;GO:0000981:sequence-specific DNA binding RNA polymerase II transcription factor activity;GO:0003677:DNA binding;GO:0003680:AT DNA binding;GO:0003690:double-stranded DNA binding;GO:0003700:sequence-specific DNA binding transcription factor activity;GO:0004842:ubiquitin-protein transferase activity;GO:0005515:protein binding;G…	K08031
ENSG00000102879	4871	849	9.67	57	0.61	-4.02995	4.66955	9.63079e-08	5.21188e-05	Down	16	30194148	30200397	+	CORO1A	coronin%2C actin binding protein%2C 1A [Source:HGNC Symbol%3BAcc:2252]	GO:0001845:phagolysosome assembly;GO:0006816:calcium ion transport;GO:0006909:phagocytosis;GO:0006928:movement of cell or subcellular component;GO:0007015:actin filament organization;GO:0008360:regulation of cell shape;GO:0030036:actin cytoskeleton organization;GO:0030335:positive regulation of cell migration;GO:0030595:leukocyte chemotaxis;GO:0030833:regulation of actin filament polymerization;G…	GO:0001772:immunological synapse;GO:0001891:phagocytic cup;GO:0005634:nucleus;GO:0005737:cytoplasm;GO:0005884:actin filament;GO:0005886:plasma membrane;GO:0030027:lamellipodium;GO:0030670:phagocytic vesicle membrane;GO:0030864:cortical actin cytoskeleton;GO:0031252:cell leading edge;GO:0043234:protein complex;GO:0045335:phagocytic vesicle;	GO:0005515:protein binding;GO:0008022:protein C-terminus binding;GO:0008092:cytoskeletal protein binding;GO:0042802:identical protein binding;GO:0042803:protein homodimerization activity;GO:0043548:phosphatidylinositol 3-kinase binding;GO:0051015:actin filament binding;	K13882
ENSG00000214548	15769	59	0.21	0	0	-8.95533	0.799019	9.83586e-08	5.27357e-05	Down	14	101245747	101327368	+	MEG3	maternally expressed 3 (non-protein coding) [Source:HGNC Symbol%3BAcc:14575]	GO:0007411:axon guidance;GO:0008285:negative regulation of cell proliferation;GO:0016525:negative regulation of angiogenesis;GO:0030154:cell differentiation;GO:0030948:negative regulation of vascular endothelial growth factor receptor signaling pathway;GO:0032274:gonadotropin secretion;GO:0034337:RNA folding;GO:0040019:positive regulation of embryonic development;GO:0044029:hypomethylation of CpG…	GO:0005634:nucleus;GO:0005737:cytoplasm;	GO:0003713:transcription coactivator activity;	-
ENSG00000272053	1030	1	0.05	84	4.25	6.0959	1.2147	1.06732e-07	5.67e-05	Ups	6	25015180	25042398	-	RP11-367G6.3	-	-	-	-	-
ENSG00000092607	3806	107	1.56	3	0.04	-5.23282	1.66183	1.17906e-07	6.20665e-05	Down	1	119425669	119532179	-	TBX15	T-box 15 [Source:HGNC Symbol%3BAcc:11594]	GO:0048701:embryonic cranial skeleton morphogenesis;	GO:0005634:nucleus;GO:0070722:Tle3-Aes complex;	GO:0000976:transcription regulatory region sequence-specific DNA binding;GO:0001106:RNA polymerase II transcription corepressor activity;GO:0003700:sequence-specific DNA binding transcription factor activity;GO:0042803:protein homodimerization activity;GO:0046982:protein heterodimerization activity;	K10182
ENSG00000117601	1763	106	3.34	3	0.09	-5.21929	1.64898	1.27192e-07	6.63023e-05	Down	1	173872947	173886516	-	SERPINC1	serpin peptidase inhibitor%2C clade C (antithrombin)%2C member 1 [Source:HGNC Symbol%3BAcc:775]	GO:0007584:response to nutrient;GO:0007596:blood coagulation;GO:0010951:negative regulation of endopeptidase activity;GO:0030162:regulation of proteolysis;GO:0050728:negative regulation of inflammatory response;	GO:0005576:extracellular region;GO:0005615:extracellular space;GO:0005886:plasma membrane;	GO:0002020:protease binding;GO:0004867:serine-type endopeptidase inhibitor activity;GO:0005515:protein binding;GO:0008201:heparin binding;	K03911
ENSG00000259848	7146	57	0.44	0	0	-8.90568	0.751884	1.28242e-07	6.63023e-05	Down	2	95533231	95613086	-	AC097374.2	-	-	-	-	K01953;K18631
ENSG00000132359	7350	16	0.12	335	2.37	4.24155	3.19961	1.2976e-07	6.64936e-05	Ups	17	2680350	2941033	+	RAP1GAP2	RAP1 GTPase activating protein 2 [Source:HGNC Symbol%3BAcc:29176]	GO:0051056:regulation of small GTPase mediated signal transduction;	GO:0005813:centrosome;GO:0005829:cytosol;GO:0048471:perinuclear region of cytoplasm;	GO:0005096:GTPase activator activity;	K17708
ENSG00000155849	9767	75	0.43	1	0.01	-6.18996	1.14676	1.31616e-07	6.68528e-05	Down	7	36893961	37488852	-	ELMO1	engulfment and cell motility 1 [Source:HGNC Symbol%3BAcc:16286]	GO:0006909:phagocytosis;GO:0006911:phagocytosis, engulfment;GO:0006915:apoptotic process;GO:0006928:movement of cell or subcellular component;GO:0016032:viral process;GO:0016601:Rac protein signal transduction;GO:0030029:actin filament-based process;GO:0030036:actin cytoskeleton organization;GO:0038096:Fc-gamma receptor signaling pathway involved in phagocytosis;GO:0045087:innate immune response;…	GO:0005737:cytoplasm;GO:0005829:cytosol;GO:0005856:cytoskeleton;GO:0005886:plasma membrane;	GO:0005515:protein binding;GO:0005543:phospholipid binding;GO:0017124:SH3 domain binding;	K12366
ENSG00000124615	5174	257	2.76	15	0.15	-4.2232	2.94375	1.61457e-07	8.11998e-05	Down	6	39867354	39902290	-	MOCS1	molybdenum cofactor synthesis 1 [Source:HGNC Symbol%3BAcc:7190]	GO:0006766:vitamin metabolic process;GO:0006767:water-soluble vitamin metabolic process;GO:0006777:Mo-molybdopterin cofactor biosynthetic process;GO:0032324:molybdopterin cofactor biosynthetic process;GO:0044281:small molecule metabolic process;	GO:0005634:nucleus;GO:0005829:cytosol;GO:0019008:molybdopterin synthase complex;	GO:0003824:catalytic activity;GO:0005525:GTP binding;GO:0016829:lyase activity;GO:0046872:metal ion binding;GO:0051539:4 iron, 4 sulfur cluster binding;	K03639
ENSG00000198547	5102	118	1.28	4	0.04	-4.97397	1.80703	1.62666e-07	8.11998e-05	Down	20	31219428	31261743	-	C20orf203	chromosome 20 open reading frame 203 [Source:HGNC Symbol%3BAcc:26592]	-	GO:0005737:cytoplasm;	-	-
ENSG00000189064	528	0	0	61	6.02	8.86728	0.765458	1.6842e-07	8.33537e-05	Ups	X	49354132	49361430	+	GAGE2A	G antigen 2A [Source:HGNC Symbol%3BAcc:4099]	-	-	-	-
ENSG00000161405	2778	1	0.02	78	1.46	5.98916	1.11517	1.81762e-07	8.91943e-05	Ups	17	37921198	38020441	-	IKZF3	IKAROS family zinc finger 3 (Aiolos) [Source:HGNC Symbol%3BAcc:13178]	GO:0006351:transcription, DNA-templated;GO:0006357:regulation of transcription from RNA polymerase II promoter;GO:0007498:mesoderm development;GO:0030888:regulation of B cell proliferation;GO:0042113:B cell activation;GO:0042981:regulation of apoptotic process;GO:0045577:regulation of B cell differentiation;GO:0045619:regulation of lymphocyte differentiation;	GO:0005634:nucleus;GO:0005737:cytoplasm;GO:0005886:plasma membrane;	GO:0003700:sequence-specific DNA binding transcription factor activity;GO:0005515:protein binding;GO:0042803:protein homodimerization activity;GO:0043565:sequence-specific DNA binding;GO:0046872:metal ion binding;GO:0046982:protein heterodimerization activity;	K09220
ENSG00000249790	2279	71	1.73	1	0.02	-6.11102	1.07184	2.02888e-07	9.87247e-05	Down	12	8940853	8948385	+	RP11-20D14.6	-	-	-	-	-
ENSG00000120498	3371	11	0.18	244	3.77	4.32021	2.74668	2.09913e-07	0.000101292	Ups	X	69748790	70128581	-	TEX11	testis expressed 11 [Source:HGNC Symbol%3BAcc:11733]	GO:0000712:resolution of meiotic recombination intermediates;GO:0006311:meiotic gene conversion;GO:0007060:male meiosis chromosome segregation;GO:0007130:synaptonemal complex assembly;GO:0007131:reciprocal meiotic recombination;GO:0008584:male gonad development;GO:0009566:fertilization;GO:0043066:negative regulation of apoptotic process;GO:0051026:chiasma assembly;	GO:0000795:synaptonemal complex;GO:0000801:central element;	GO:0005515:protein binding;	K15696;K04264
ENSG00000047644	7114	141	1.1	6	0.04	-4.661	2.06955	2.13067e-07	0.000101964	Down	X	9983602	10112518	+	WWC3	WWC family member 3 [Source:HGNC Symbol%3BAcc:29237]	-	-	-	K04460
ENSG00000138835	13690	486	1.97	34	0.13	-3.96849	3.87108	2.15714e-07	0.000102384	Down	9	116207011	116360018	+	RGS3	regulator of G-protein signaling 3 [Source:HGNC Symbol%3BAcc:9999]	GO:0000188:inactivation of MAPK activity;GO:0008277:regulation of G-protein coupled receptor protein signaling pathway;GO:0038032:termination of G-protein coupled receptor signaling pathway;GO:0043547:positive regulation of GTPase activity;	GO:0005634:nucleus;GO:0005737:cytoplasm;GO:0005829:cytosol;GO:0005886:plasma membrane;	GO:0005096:GTPase activator activity;	K07524
ENSG00000182957	9941	2	0.01	92	0.48	5.30583	1.35311	2.40506e-07	0.000113224	Ups	13	24553944	24881212	+	SPATA13	spermatogenesis associated 13 [Source:HGNC Symbol%3BAcc:23222]	GO:0016477:cell migration;GO:0030032:lamellipodium assembly;GO:0030334:regulation of cell migration;GO:0035023:regulation of Rho protein signal transduction;GO:0046847:filopodium assembly;	GO:0005634:nucleus;GO:0005730:nucleolus;GO:0005737:cytoplasm;GO:0030027:lamellipodium;GO:0030175:filopodium;GO:0032587:ruffle membrane;	GO:0005085:guanyl-nucleotide exchange factor activity;GO:0005089:Rho guanyl-nucleotide exchange factor activity;GO:0005515:protein binding;GO:0005543:phospholipid binding;GO:0030676:Rac guanyl-nucleotide exchange factor activity;	K05769
ENSG00000248268	565	69	6.78	1	0.09	-6.06987	1.03289	2.53726e-07	0.000118188	Down	5	110613215	110638265	-	CTC-499J9.1	-	-	-	-	-
ENSG00000250954	2680	53	1.1	0	0	-8.80093	0.652777	2.57175e-07	0.000118188	Down	4	33777969	34041515	-	RP11-79E3.3	-	-	-	-	-
ENSG00000268696	2400	0	0	57	1.24	8.76964	0.674928	2.57175e-07	0.000118188	Ups	19	23015003	23042224	+	ZNF723	zinc finger protein 723 [Source:HGNC Symbol%3BAcc:32286]	-	-	-	K09228
ENSG00000185101	6207	256	2.29	16	0.13	-4.12524	2.94333	2.61239e-07	0.000119111	Down	11	417933	442011	-	ANO9	anoctamin 9 [Source:HGNC Symbol%3BAcc:20679]	GO:0034220:ion transmembrane transport;GO:0055085:transmembrane transport;	GO:0005622:intracellular;GO:0005886:plasma membrane;GO:0016021:integral component of membrane;	GO:0005229:intracellular calcium activated chloride channel activity;	K19503
ENSG00000205300	686	83	6.71	2	0.15	-5.42197	1.30138	2.64309e-07	0.000119569	Down	20	4050799	4055812	-	RP11-352D3.2	Uncharacterized protein [Source:UniProtKB/TrEMBL%3BAcc:Q5VXX5]	-	-	-	-
ENSG00000183251	983	536	30.25	39	2.07	-3.9125	4.01519	2.74828e-07	0.000123149	Down	11	5322244	5323226	-	OR51B4	olfactory receptor%2C family 51%2C subfamily B%2C member 4 [Source:HGNC Symbol%3BAcc:14708]	GO:0007608:sensory perception of smell;GO:0050911:detection of chemical stimulus involved in sensory perception of smell;	GO:0005886:plasma membrane;GO:0016021:integral component of membrane;	GO:0004930:G-protein coupled receptor activity;GO:0004984:olfactory receptor activity;	K04257
ENSG00000189423	1943	163	4.65	9	0.24	-4.29535	2.29104	2.77948e-07	0.000123149	Down	17	20318860	20334321	+	USP32P3	ubiquitin specific peptidase 32 pseudogene 3 [Source:HGNC Symbol%3BAcc:43576]	-	-	-	K11837;K03107
ENSG00000233338	1349	254	10.45	16	0.62	-4.11393	2.93273	2.78603e-07	0.000123149	Down	X	12920936	12926452	-	TLR8-AS1	TLR8 antisense RNA 1 [Source:HGNC Symbol%3BAcc:40720]	-	-	-	-
ENSG00000229676	4245	1	0.01	74	0.91	5.91334	1.04475	2.84279e-07	0.000124706	Ups	19	22817126	22850472	+	ZNF492	zinc finger protein 492 [Source:HGNC Symbol%3BAcc:23707]	GO:0006351:transcription, DNA-templated;GO:0006355:regulation of transcription, DNA-templated;	GO:0005634:nucleus;	GO:0003677:DNA binding;GO:0046872:metal ion binding;	K09228
ENSG00000130487	2990	52	0.96	0	0	-8.77351	0.62691	2.97358e-07	0.000129463	Down	22	50986462	50989451	+	KLHDC7B	kelch domain containing 7B [Source:HGNC Symbol%3BAcc:25145]	-	-	-	-
ENSG00000132623	4274	109	1.41	4	0.05	-4.85963	1.69888	3.08156e-07	0.00013304	Down	20	9966774	10037410	+	ANKEF1	ankyrin repeat and EF-hand domain containing 1 [Source:HGNC Symbol%3BAcc:15803]	-	-	GO:0005509:calcium ion binding;	-
ENSG00000115607	2966	225	4.21	14	0.25	-4.13009	2.75867	3.10171e-07	0.00013304	Down	2	103035149	103069025	+	IL18RAP	interleukin 18 receptor accessory protein [Source:HGNC Symbol%3BAcc:5989]	GO:0006954:inflammatory response;GO:0006955:immune response;GO:0007165:signal transduction;GO:0007166:cell surface receptor signaling pathway;	GO:0016021:integral component of membrane;	GO:0004872:receptor activity;	K05174
ENSG00000198865	3431	275	4.45	18	0.27	-4.05986	3.04934	3.22615e-07	0.000137361	Down	5	42756903	42802462	+	CCDC152	coiled-coil domain containing 152 [Source:HGNC Symbol%3BAcc:34438]	-	-	-	K12581
ENSG00000112195	3302	147	2.47	7	0.11	-4.50309	2.13496	3.31717e-07	0.000140205	Down	6	41158015	41168932	-	TREML2	triggering receptor expressed on myeloid cells-like 2 [Source:HGNC Symbol%3BAcc:21092]	GO:0042110:T cell activation;	GO:0005886:plasma membrane;GO:0009986:cell surface;GO:0016021:integral component of membrane;	GO:0004872:receptor activity;GO:0005515:protein binding;	K14364
ENSG00000102359	2368	0	0	55	1.21	8.71823	0.627416	3.44558e-07	0.000144577	Ups	X	99899215	99926296	+	SRPX2	sushi-repeat containing protein%2C X-linked 2 [Source:HGNC Symbol%3BAcc:30668]	GO:0001525:angiogenesis;GO:0016337:single organismal cell-cell adhesion;GO:0042325:regulation of phosphorylation;GO:0048870:cell motility;GO:0090050:positive regulation of cell migration involved in sprouting angiogenesis;	GO:0005576:extracellular region;GO:0005737:cytoplasm;GO:0015630:microtubule cytoskeleton;	GO:0005102:receptor binding;GO:0005515:protein binding;	K19408
ENSG00000228626	285	66	12.85	1	0.18	-6.00585	0.972419	3.58275e-07	0.000149251	Down	1	147760107	147761057	-	RP11-495P10.9	-	-	-	-	-
ENSG00000169508	1700	6	0.2	145	4.44	4.43156	2.0105	3.61989e-07	0.000149721	Ups	13	99946784	99959659	-	GPR183	G protein-coupled receptor 183 [Source:HGNC Symbol%3BAcc:3128]	GO:0002313:mature B cell differentiation involved in immune response;GO:0006955:immune response;GO:0006959:humoral immune response;GO:0007186:G-protein coupled receptor signaling pathway;GO:0030890:positive regulation of B cell proliferation;GO:0070374:positive regulation of ERK1 and ERK2 cascade;	GO:0005886:plasma membrane;GO:0005887:integral component of plasma membrane;	GO:0004930:G-protein coupled receptor activity;GO:0008142:oxysterol binding;	K04305
ENSG00000204272	1529	119	4.32	5	0.17	-4.67338	1.8292	3.73847e-07	0.000153529	Down	X	56755692	56844813	+	RP11-622K12.1	-	-	-	-	-
ENSG00000239589	1879	50	1.48	0	0	-8.71706	0.573758	4.00132e-07	0.000163166	Down	3	94657016	94871353	+	LINC00879	long intergenic non-protein coding RNA 879 [Source:HGNC Symbol%3BAcc:48566]	-	-	-	-
ENSG00000112394	11159	0	0	53	0.25	8.66492	0.578269	4.65727e-07	0.000188587	Ups	6	111408781	111552397	+	SLC16A10	solute carrier family 16 (aromatic amino acid transporter)%2C member 10 [Source:HGNC Symbol%3BAcc:17027]	GO:0006811:ion transport;GO:0006865:amino acid transport;GO:0015801:aromatic amino acid transport;GO:0055085:transmembrane transport;	GO:0005886:plasma membrane;GO:0016021:integral component of membrane;GO:0016323:basolateral plasma membrane;	-	K08187
ENSG00000224141	1454	103	3.93	4	0.14	-4.77804	1.62203	4.8312e-07	0.000194271	Down	21	19933583	20132321	-	AL109763.2	-	-	-	-	-
ENSG00000152092	9225	76	0.46	2	0.01	-5.29505	1.18172	5.81628e-07	0.00023227	Down	1	176826438	177134109	-	ASTN1	astrotactin 1 [Source:HGNC Symbol%3BAcc:773]	GO:0001764:neuron migration;GO:0007158:neuron cell-cell adhesion;GO:0007626:locomotory behavior;GO:0016477:cell migration;	GO:0005575:cellular_component;GO:0005768:endosome;GO:0009897:external side of plasma membrane;GO:0016021:integral component of membrane;	-	-
ENSG00000075884	7743	113	0.81	5	0.03	-4.59882	1.75912	6.03993e-07	0.00023792	Down	2	143848931	144525921	+	ARHGAP15	Rho GTPase activating protein 15 [Source:HGNC Symbol%3BAcc:21030]	GO:0007165:signal transduction;GO:0007264:small GTPase mediated signal transduction;GO:0008360:regulation of cell shape;GO:0051056:regulation of small GTPase mediated signal transduction;	GO:0005829:cytosol;GO:0016020:membrane;	GO:0005543:phospholipid binding;	-
ENSG00000139132	10629	5	0.03	124	0.61	4.4635	1.79134	6.03993e-07	0.00023792	Ups	12	32552463	32798984	+	FGD4	FYVE%2C RhoGEF and PH domain containing 4 [Source:HGNC Symbol%3BAcc:19125]	GO:0007010:cytoskeleton organization;GO:0007264:small GTPase mediated signal transduction;GO:0008360:regulation of cell shape;GO:0030032:lamellipodium assembly;GO:0030035:microspike assembly;GO:0030036:actin cytoskeleton organization;GO:0035023:regulation of Rho protein signal transduction;GO:0043065:positive regulation of apoptotic process;GO:0046847:filopodium assembly;GO:0048011:neurotrophin T…	GO:0001726:ruffle;GO:0005737:cytoplasm;GO:0005794:Golgi apparatus;GO:0005829:cytosol;GO:0015629:actin cytoskeleton;GO:0030027:lamellipodium;GO:0030175:filopodium;	GO:0003779:actin binding;GO:0005085:guanyl-nucleotide exchange factor activity;GO:0005089:Rho guanyl-nucleotide exchange factor activity;GO:0005543:phospholipid binding;GO:0031267:small GTPase binding;GO:0046872:metal ion binding;	K05723
ENSG00000205293	2109	47	1.24	0	0	-8.62801	0.49021	6.35441e-07	0.000246948	Down	8	58890917	58896685	+	RP11-1112C15.1	-	-	-	-	-
ENSG00000241149	1001	0	0	51	2.65	8.60957	0.52737	6.35441e-07	0.000246948	Ups	7	63465954	63476508	+	RP11-561N12.2	-	-	-	-	K09228
ENSG00000186854	8771	2	0.01	82	0.49	5.14007	1.19966	6.44788e-07	0.000247261	Ups	2	85048774	85134132	-	TRABD2A	TraB domain containing 2A [Source:HGNC Symbol%3BAcc:27013]	GO:0006508:proteolysis;GO:0008152:metabolic process;GO:0016055:Wnt signaling pathway;GO:0018158:protein oxidation;GO:0030178:negative regulation of Wnt signaling pathway;GO:0060322:head development;	GO:0005887:integral component of plasma membrane;GO:0031301:integral component of organelle membrane;	GO:0004222:metalloendopeptidase activity;GO:0017147:Wnt-protein binding;GO:0046872:metal ion binding;	K15696;K09488
ENSG00000237440	3539	2	0.03	82	1.21	5.14007	1.19966	6.44788e-07	0.000247261	Ups	19	20718631	20748615	-	ZNF737	zinc finger protein 737 [Source:HGNC Symbol%3BAcc:32468]	GO:0006351:transcription, DNA-templated;GO:0006355:regulation of transcription, DNA-templated;	GO:0005622:intracellular;GO:0005634:nucleus;	GO:0003676:nucleic acid binding;GO:0003677:DNA binding;GO:0046872:metal ion binding;	K09228
ENSG00000076770	12199	15	0.07	265	1.13	3.99593	2.88017	6.51291e-07	0.000248112	Ups	X	131503345	131623996	-	MBNL3	muscleblind-like splicing regulator 3 [Source:HGNC Symbol%3BAcc:20564]	GO:0006397:mRNA processing;GO:0007275:multicellular organismal development;GO:0008380:RNA splicing;GO:0043484:regulation of RNA splicing;GO:0045662:negative regulation of myoblast differentiation;	GO:0005634:nucleus;GO:0005794:Golgi apparatus;GO:0043231:intracellular membrane-bounded organelle;	GO:0046872:metal ion binding;	K14943
ENSG00000135111	5950	11	0.1	212	1.86	4.11751	2.55824	7.07073e-07	0.000267602	Ups	12	115108059	115121969	-	TBX3	T-box 3 [Source:HGNC Symbol%3BAcc:11602]	GO:0000122:negative regulation of transcription from RNA polymerase II promoter;GO:0001501:skeletal system development;GO:0001568:blood vessel development;GO:0001701:in utero embryonic development;GO:0001947:heart looping;GO:0003151:outflow tract morphogenesis;GO:0003167:atrioventricular bundle cell differentiation;GO:0006351:transcription, DNA-templated;GO:0006357:regulation of transcription fro…	GO:0005634:nucleus;	GO:0001085:RNA polymerase II transcription factor binding;GO:0001102:RNA polymerase II activating transcription factor binding;GO:0003700:sequence-specific DNA binding transcription factor activity;GO:0005515:protein binding;GO:0043565:sequence-specific DNA binding;	K10177
ENSG00000064787	9024	98	0.6	4	0.02	-4.70633	1.55472	7.14054e-07	0.000268489	Down	20	52553316	52687304	-	BCAS1	breast carcinoma amplified sequence 1 [Source:HGNC Symbol%3BAcc:974]	-	GO:0005737:cytoplasm;	-	K04613
ENSG00000177138	6843	60	0.49	1	0.01	-5.86861	0.843386	7.41895e-07	0.000275808	Down	X	8992273	9132680	-	FAM9B	family with sequence similarity 9%2C member B [Source:HGNC Symbol%3BAcc:18404]	-	GO:0005634:nucleus;GO:0005730:nucleolus;	-	K19528
ENSG00000092068	5942	337	3.15	4473	39.21	3.59363	6.95795	7.43045e-07	0.000275808	Ups	14	23594504	23652883	-	SLC7A8	solute carrier family 7 (amino acid transporter light chain%2C L system)%2C member 8 [Source:HGNC Symbol%3BAcc:11066]	GO:0006520:cellular amino acid metabolic process;GO:0006810:transport;GO:0006811:ion transport;GO:0006865:amino acid transport;GO:0007596:blood coagulation;GO:0009636:response to toxic substance;GO:0015695:organic cation transport;GO:0015804:neutral amino acid transport;GO:0050900:leukocyte migration;GO:0055065:metal ion homeostasis;GO:0055085:transmembrane transport;GO:1901998:toxin transport;	GO:0005737:cytoplasm;GO:0005886:plasma membrane;GO:0005887:integral component of plasma membrane;GO:0016021:integral component of membrane;GO:0016323:basolateral plasma membrane;	GO:0005515:protein binding;GO:0015101:organic cation transmembrane transporter activity;GO:0015171:amino acid transmembrane transporter activity;GO:0015175:neutral amino acid transmembrane transporter activity;GO:0015179:L-amino acid transmembrane transporter activity;GO:0019534:toxin transporter activity;GO:0042605:peptide antigen binding;	K13781
ENSG00000163285	6785	133	1.09	7	0.05	-4.35882	1.99959	7.8253e-07	0.000288614	Down	4	46037786	46126098	-	GABRG1	gamma-aminobutyric acid (GABA) A receptor%2C gamma 1 [Source:HGNC Symbol%3BAcc:4086]	GO:0007214:gamma-aminobutyric acid signaling pathway;GO:0007268:synaptic transmission;	GO:0005886:plasma membrane;GO:0030054:cell junction;GO:0034707:chloride channel complex;GO:0043235:receptor complex;GO:0045211:postsynaptic membrane;	GO:0004890:GABA-A receptor activity;GO:0005230:extracellular ligand-gated ion channel activity;GO:0005254:chloride channel activity;GO:0050811:GABA receptor binding;	K05186
ENSG00000009694	12896	598	2.57	50	0.2	-3.71299	4.18578	7.94497e-07	0.000289521	Down	X	123509753	124097666	-	TENM1	teneurin transmembrane protein 1 [Source:HGNC Symbol%3BAcc:8117]	GO:0006351:transcription, DNA-templated;GO:0006359:regulation of transcription from RNA polymerase III promoter;GO:0006950:response to stress;GO:0006955:immune response;GO:0007218:neuropeptide signaling pathway;GO:0007399:nervous system development;GO:0008285:negative regulation of cell proliferation;GO:0030838:positive regulation of actin filament polymerization;GO:0033138:positive regulation of…	GO:0005576:extracellular region;GO:0005634:nucleus;GO:0005737:cytoplasm;GO:0005783:endoplasmic reticulum;GO:0005794:Golgi apparatus;GO:0005856:cytoskeleton;GO:0005886:plasma membrane;GO:0005887:integral component of plasma membrane;GO:0016363:nuclear matrix;GO:0016607:nuclear speck;GO:0048471:perinuclear region of cytoplasm;	GO:0008201:heparin binding;GO:0042803:protein homodimerization activity;GO:0046982:protein heterodimerization activity;	-
ENSG00000117595	4792	2	0.02	79	0.86	5.08639	1.15022	7.94989e-07	0.000289521	Ups	1	209959036	209979465	-	IRF6	interferon regulatory factor 6 [Source:HGNC Symbol%3BAcc:6121]	GO:0006351:transcription, DNA-templated;GO:0007050:cell cycle arrest;GO:0008285:negative regulation of cell proliferation;GO:0019221:cytokine-mediated signaling pathway;GO:0030216:keratinocyte differentiation;GO:0043616:keratinocyte proliferation;GO:0045893:positive regulation of transcription, DNA-templated;GO:0048468:cell development;GO:0060333:interferon-gamma-mediated signaling pathway;GO:006…	GO:0005634:nucleus;GO:0005737:cytoplasm;GO:0005829:cytosol;	GO:0000975:regulatory region DNA binding;GO:0003677:DNA binding;GO:0003700:sequence-specific DNA binding transcription factor activity;GO:0005515:protein binding;	K10154
ENSG00000105357	9933	39	0.22	568	2.98	3.72395	3.98267	8.20899e-07	0.000297088	Ups	19	50691443	50813802	+	MYH14	myosin%2C heavy chain 14%2C non-muscle [Source:HGNC Symbol%3BAcc:23212]	GO:0007411:axon guidance;GO:0008360:regulation of cell shape;GO:0030048:actin filament-based movement;	GO:0001725:stress fiber;GO:0005737:cytoplasm;GO:0016459:myosin complex;GO:0030424:axon;GO:0030426:growth cone;	GO:0000146:microfilament motor activity;GO:0003774:motor activity;GO:0005516:calmodulin binding;GO:0005524:ATP binding;GO:0030898:actin-dependent ATPase activity;GO:0051015:actin filament binding;	K10352
ENSG00000099282	2646	2	0.04	77	1.52	5.04946	1.11629	9.84556e-07	0.000354104	Ups	10	71211229	71267425	+	TSPAN15	tetraspanin 15 [Source:HGNC Symbol%3BAcc:23298]	-	GO:0005887:integral component of plasma membrane;GO:0016020:membrane;GO:0016021:integral component of membrane;	-	K17297
ENSG00000226751	695	196	15.65	14	1.05	-3.93113	2.57336	1.02052e-06	0.000362711	Down	21	16134031	16135411	-	AF127936.5	-	-	-	-	-
ENSG00000128965	2051	1435	38.81	132	3.35	-3.57746	5.45568	1.02663e-06	0.000362711	Down	15	41245160	41248710	+	CHAC1	ChaC%2C cation transport regulator homolog 1 (E. coli) [Source:HGNC Symbol%3BAcc:28680]	GO:0006986:response to unfolded protein;GO:0007219:Notch signaling pathway;GO:0010955:negative regulation of protein processing;GO:0022008:neurogenesis;GO:0045746:negative regulation of Notch signaling pathway;GO:0070059:intrinsic apoptotic signaling pathway in response to endoplasmic reticulum stress;	GO:0005794:Golgi apparatus;GO:0005802:trans-Golgi network;GO:0005829:cytosol;	GO:0005112:Notch binding;GO:0005515:protein binding;	K07232
ENSG00000223564	504	44	4.84	0	0	-8.53311	0.401586	1.03208e-06	0.000362711	Down	2	95425004	95426024	-	CYP4F32P	cytochrome P450%2C family 4%2C subfamily F%2C polypeptide 32%2C pseudogene [Source:HGNC Symbol%3BAcc:39951]	-	-	-	K17730
ENSG00000249992	1813	159	4.87	2068	59.41	3.56382	5.8492	1.03354e-06	0.000362711	Ups	3	45265958	45267770	-	TMEM158	transmembrane protein 158 (gene/pseudogene) [Source:HGNC Symbol%3BAcc:30293]	-	GO:0016021:integral component of membrane;	GO:0042277:peptide binding;	K01869
ENSG00000156535	9563	9	0.05	177	0.96	4.14345	2.30307	1.06979e-06	0.000373169	Ups	6	74405508	74538040	+	CD109	CD109 molecule [Source:HGNC Symbol%3BAcc:21685]	-	GO:0005615:extracellular space;GO:0005886:plasma membrane;GO:0031225:anchored component of membrane;	GO:0004867:serine-type endopeptidase inhibitor activity;	K06530
ENSG00000260409	1602	1	0.03	63	2.05	5.68161	0.831051	1.09006e-06	0.000377963	Ups	15	20935076	20961512	-	RP11-403B2.7	-	-	-	-	-
ENSG00000237118	1056	410	21.54	35	1.73	-3.68156	3.64593	1.15156e-06	0.000396911	Down	19	41324626	41332677	-	CYP2F2P	cytochrome P450%2C family 2%2C subfamily F%2C polypeptide 2%2C pseudogene [Source:HGNC Symbol%3BAcc:18851]	-	-	-	K07416
ENSG00000260604	7070	5	0.04	114	0.84	4.34233	1.67987	1.1597e-06	0.000397353	Ups	6	3905144	3912213	-	RP1-140K8.5	-	-	-	-	-
ENSG00000055163	10509	137	0.72	8	0.04	-4.2122	2.04869	1.24221e-06	0.000423118	Down	5	156693089	156822606	+	CYFIP2	cytoplasmic FMR1 interacting protein 2 [Source:HGNC Symbol%3BAcc:13760]	GO:0006915:apoptotic process;GO:0009451:RNA modification;GO:0016337:single organismal cell-cell adhesion;GO:0038096:Fc-gamma receptor signaling pathway involved in phagocytosis;GO:0045087:innate immune response;GO:0045862:positive regulation of proteolysis;GO:0097202:activation of cysteine-type endopeptidase activity;	GO:0005737:cytoplasm;GO:0005829:cytosol;GO:0030054:cell junction;GO:0043005:neuron projection;GO:0045202:synapse;GO:0048471:perinuclear region of cytoplasm;	GO:0005515:protein binding;	K05749
ENSG00000150347	8164	25	0.17	363	2.32	3.7173	3.34443	1.28204e-06	0.000434133	Ups	10	63661059	63856703	+	ARID5B	AT rich interactive domain 5B (MRF1-like) [Source:HGNC Symbol%3BAcc:17362]	GO:0001822:kidney development;GO:0001889:liver development;GO:0006351:transcription, DNA-templated;GO:0008584:male gonad development;GO:0008585:female gonad development;GO:0009791:post-embryonic development;GO:0010761:fibroblast migration;GO:0030325:adrenal gland development;GO:0035264:multicellular organism growth;GO:0045444:fat cell differentiation;GO:0045892:negative regulation of transcriptio…	GO:0005634:nucleus;	GO:0003677:DNA binding;GO:0003713:transcription coactivator activity;GO:0005515:protein binding;GO:0044212:transcription regulatory region DNA binding;	-
ENSG00000125462	12314	46	0.21	617	2.61	3.60581	4.10955	1.35052e-06	0.000454661	Ups	1	156374042	156400493	-	C1orf61	chromosome 1 open reading frame 61 [Source:HGNC Symbol%3BAcc:30780]	-	GO:0005634:nucleus;	-	K12581
ENSG00000197360	3291	1	0.02	61	0.97	5.63516	0.788516	1.42078e-06	0.00047555	Ups	19	22573821	22715287	-	ZNF98	zinc finger protein 98 [Source:HGNC Symbol%3BAcc:13174]	GO:0006351:transcription, DNA-templated;GO:0006355:regulation of transcription, DNA-templated;	GO:0005622:intracellular;GO:0005634:nucleus;	GO:0003676:nucleic acid binding;GO:0003677:DNA binding;GO:0046872:metal ion binding;	K09228
ENSG00000220267	1108	42	2.1	0	0	-8.46618	0.339365	1.4456e-06	0.000481078	Down	6	88985601	88986708	-	ACTBP8	actin%2C beta pseudogene 8 [Source:HGNC Symbol%3BAcc:141]	-	-	-	K05692
ENSG00000155886	10749	7	0.04	134	0.65	4.09947	1.91609	1.54352e-06	0.000510729	Ups	9	19507450	19786926	-	SLC24A2	solute carrier family 24 (sodium/potassium/calcium exchanger)%2C member 2 [Source:HGNC Symbol%3BAcc:10976]	GO:0006811:ion transport;GO:0006813:potassium ion transport;GO:0006814:sodium ion transport;GO:0006874:cellular calcium ion homeostasis;GO:0007601:visual perception;GO:0007612:learning;GO:0007613:memory;GO:0055085:transmembrane transport;GO:0060291:long-term synaptic potentiation;GO:0060292:long term synaptic depression;	GO:0005886:plasma membrane;GO:0016021:integral component of membrane;	GO:0005262:calcium channel activity;GO:0015293:symporter activity;GO:0015297:antiporter activity;GO:0046983:protein dimerization activity;	K13750
ENSG00000179388	4855	1	0.01	60	0.64	5.61137	0.766765	1.62639e-06	0.000535091	Ups	8	22545172	22550815	-	EGR3	early growth response 3 [Source:HGNC Symbol%3BAcc:3240]	GO:0001938:positive regulation of endothelial cell proliferation;GO:0002042:cell migration involved in sprouting angiogenesis;GO:0006351:transcription, DNA-templated;GO:0007274:neuromuscular synaptic transmission;GO:0007422:peripheral nervous system development;GO:0007517:muscle organ development;GO:0007623:circadian rhythm;GO:0035767:endothelial cell chemotaxis;GO:0035924:cellular response to va…	GO:0005634:nucleus;	GO:0003677:DNA binding;GO:0003700:sequence-specific DNA binding transcription factor activity;GO:0046872:metal ion binding;	K12497
ENSG00000178021	3095	274	4.91	23	0.39	-3.70324	3.06688	1.9103e-06	0.000624949	Down	2	54480315	54483409	-	TSPYL6	TSPY-like 6 [Source:HGNC Symbol%3BAcc:14521]	GO:0006334:nucleosome assembly;	GO:0005634:nucleus;	-	K11289
ENSG00000144369	5819	0	0	44	0.39	8.39716	0.333402	2.04881e-06	0.000659091	Ups	2	187558698	187630685	+	FAM171B	family with sequence similarity 171%2C member B [Source:HGNC Symbol%3BAcc:29412]	-	GO:0016021:integral component of membrane;	GO:0003677:DNA binding;	-
ENSG00000211890	1071	0	0	44	2.14	8.39716	0.333402	2.04881e-06	0.000659091	Ups	14	106053226	106054732	-	IGHA2	immunoglobulin heavy constant alpha 2 (A2m marker) [Source:HGNC Symbol%3BAcc:5479]	GO:0006955:immune response;	GO:0005576:extracellular region;GO:0016020:membrane;	GO:0003823:antigen binding;	K06856
ENSG00000182621	10942	40	0.2	0	0	-8.39599	0.274374	2.04881e-06	0.000659091	Down	20	8112824	8949003	+	PLCB1	phospholipase C%2C beta 1 (phosphoinositide-specific) [Source:HGNC Symbol%3BAcc:15917]	GO:0000086:G2/M transition of mitotic cell cycle;GO:0006629:lipid metabolic process;GO:0007165:signal transduction;GO:0007213:G-protein coupled acetylcholine receptor signaling pathway;GO:0007215:glutamate receptor signaling pathway;GO:0007268:synaptic transmission;GO:0007613:memory;GO:0008277:regulation of G-protein coupled receptor protein signaling pathway;GO:0016042:lipid catabolic process;GO…	GO:0000790:nuclear chromatin;GO:0005634:nucleus;GO:0005737:cytoplasm;GO:0005829:cytosol;GO:0016607:nuclear speck;GO:0031965:nuclear membrane;	GO:0004435:phosphatidylinositol phospholipase C activity;GO:0004871:signal transducer activity;GO:0005096:GTPase activator activity;GO:0005509:calcium ion binding;GO:0005516:calmodulin binding;GO:0005521:lamin binding;GO:0005546:phosphatidylinositol-4,5-bisphosphate binding;GO:0019899:enzyme binding;GO:0042803:protein homodimerization activity;	K05858
ENSG00000075426	7157	23	0.18	320	2.33	3.65518	3.16955	2.09812e-06	0.000671223	Ups	2	28615315	28640179	+	FOSL2	FOS-like antigen 2 [Source:HGNC Symbol%3BAcc:3798]	GO:0006351:transcription, DNA-templated;GO:0006357:regulation of transcription from RNA polymerase II promoter;GO:0008219:cell death;GO:0048146:positive regulation of fibroblast proliferation;	GO:0005634:nucleus;GO:0005730:nucleolus;	GO:0000977:RNA polymerase II regulatory region sequence-specific DNA binding;GO:0003700:sequence-specific DNA binding transcription factor activity;	K09030
ENSG00000196188	2686	4	0.08	94	1.82	4.37794	1.41211	2.12999e-06	0.000677677	Ups	1	206317459	206332104	+	CTSE	cathepsin E [Source:HGNC Symbol%3BAcc:2530]	GO:0006508:proteolysis;GO:0007586:digestion;GO:0016540:protein autoprocessing;GO:0019886:antigen processing and presentation of exogenous peptide antigen via MHC class II;	GO:0005768:endosome;	GO:0004190:aspartic-type endopeptidase activity;GO:0042803:protein homodimerization activity;	K01382
ENSG00000021826	10444	219	1.16	18	0.09	-3.73152	2.74473	2.22449e-06	0.000703875	Down	2	211342406	211543831	+	CPS1	carbamoyl-phosphate synthase 1%2C mitochondrial [Source:HGNC Symbol%3BAcc:2323]	GO:0000050:urea cycle;GO:0005980:glycogen catabolic process;GO:0006543:glutamine catabolic process;GO:0007494:midgut development;GO:0009636:response to toxic substance;GO:0010043:response to zinc ion;GO:0014075:response to amine;GO:0019240:citrulline biosynthetic process;GO:0019433:triglyceride catabolic process;GO:0032094:response to food;GO:0032496:response to lipopolysaccharide;GO:0034641:cell…	GO:0005730:nucleolus;GO:0005743:mitochondrial inner membrane;GO:0005759:mitochondrial matrix;GO:0042645:mitochondrial nucleoid;GO:0043234:protein complex;	GO:0004087:carbamoyl-phosphate synthase (ammonia) activity;GO:0004175:endopeptidase activity;GO:0005509:calcium ion binding;GO:0005515:protein binding;GO:0005524:ATP binding;GO:0005543:phospholipid binding;GO:0016595:glutamate binding;GO:0032403:protein complex binding;GO:0046872:metal ion binding;GO:0072341:modified amino acid binding;	K01948
ENSG00000188042	4013	0	0	43	0.56	8.3641	0.303407	2.45054e-06	0.000771187	Ups	2	235401685	235405697	-	ARL4C	ADP-ribosylation factor-like 4C [Source:HGNC Symbol%3BAcc:698]	GO:0007264:small GTPase mediated signal transduction;GO:0032456:endocytic recycling;	GO:0005634:nucleus;GO:0005737:cytoplasm;GO:0005886:plasma membrane;GO:0030175:filopodium;	GO:0003924:GTPase activity;GO:0005515:protein binding;GO:0005525:GTP binding;GO:0043014:alpha-tubulin binding;	K07945
ENSG00000266971	937	52	3.08	1	0.06	-5.6626	0.651378	2.46727e-06	0.000772255	Down	19	156279	157215	-	OR4F8P	olfactory receptor%2C family 4%2C subfamily F%2C member 8 pseudogene [Source:HGNC Symbol%3BAcc:15395]	-	-	-	K04257
ENSG00000179104	8319	74	0.49	3	0.02	-4.70152	1.16267	2.53232e-06	0.000788354	Down	12	83080659	83528649	+	TMTC2	transmembrane and tetratricopeptide repeat containing 2 [Source:HGNC Symbol%3BAcc:25440]	-	GO:0005783:endoplasmic reticulum;GO:0016021:integral component of membrane;	-	-
ENSG00000233643	510	11	1.2	180	18.38	3.88161	2.34134	2.68173e-06	0.000830406	Ups	10	63541503	63581004	-	RP11-491H19.1	-	-	-	-	-
ENSG00000123384	20839	14	0.04	212	0.53	3.77291	2.57855	2.81028e-06	0.000865581	Ups	12	57522276	57607134	+	LRP1	low density lipoprotein receptor-related protein 1 [Source:HGNC Symbol%3BAcc:6692]	GO:0001523:retinoid metabolic process;GO:0006898:receptor-mediated endocytosis;GO:0007603:phototransduction, visible light;GO:0008203:cholesterol metabolic process;GO:0010875:positive regulation of cholesterol efflux;GO:0014912:negative regulation of smooth muscle cell migration;GO:0030178:negative regulation of Wnt signaling pathway;GO:0032370:positive regulation of lipid transport;GO:0032374:re…	GO:0005634:nucleus;GO:0005886:plasma membrane;GO:0005887:integral component of plasma membrane;GO:0005905:coated pit;GO:0016021:integral component of membrane;GO:0030666:endocytic vesicle membrane;	GO:0004872:receptor activity;GO:0005509:calcium ion binding;GO:0005515:protein binding;GO:0032403:protein complex binding;GO:0034185:apolipoprotein binding;GO:0042954:lipoprotein transporter activity;GO:0070325:lipoprotein particle receptor binding;	K04550
ENSG00000106948	10601	3344	17.5	359	1.76	-3.35537	6.69347	3.01666e-06	0.000924232	Down	9	117096436	117156685	-	AKNA	AT-hook transcription factor [Source:HGNC Symbol%3BAcc:24108]	GO:0006351:transcription, DNA-templated;GO:0006355:regulation of transcription, DNA-templated;	GO:0005634:nucleus;	GO:0003677:DNA binding;	K17308;K09228;K15696
ENSG00000182771	6033	122	1.12	9	0.08	-3.87772	1.90384	3.06707e-06	0.000934728	Down	10	87359312	88126250	-	GRID1	glutamate receptor%2C ionotropic%2C delta 1 [Source:HGNC Symbol%3BAcc:4575]	-	GO:0005886:plasma membrane;GO:0016021:integral component of membrane;GO:0030054:cell junction;GO:0045211:postsynaptic membrane;	GO:0004970:ionotropic glutamate receptor activity;GO:0005234:extracellular-glutamate-gated ion channel activity;	K05206
ENSG00000076067	3570	6	0.09	112	1.63	4.05939	1.66909	3.10242e-06	0.000940554	Ups	12	56915713	56984745	+	RBMS2	RNA binding motif%2C single stranded interacting protein 2 [Source:HGNC Symbol%3BAcc:9909]	GO:0006396:RNA processing;	GO:0005634:nucleus;	GO:0000166:nucleotide binding;GO:0003676:nucleic acid binding;GO:0003723:RNA binding;	K02159;K05632
ENSG00000065809	7019	141	1.11	11	0.08	-3.8006	2.11365	3.17896e-06	0.000958738	Down	10	14560556	14816896	-	FAM107B	family with sequence similarity 107%2C member B [Source:HGNC Symbol%3BAcc:23726]	-	-	-	-
ENSG00000267383	3684	9	0.14	154	2.18	3.94279	2.11896	3.35837e-06	0.0010076	Ups	19	20236186	20432114	-	CTC-260E6.6	-	-	-	-	-
ENSG00000160973	2503	235	5.21	21	0.44	-3.61229	2.85409	3.58619e-06	0.0010704	Down	8	145698795	145701718	-	FOXH1	forkhead box H1 [Source:HGNC Symbol%3BAcc:3814]	GO:0001568:blood vessel development;GO:0001947:heart looping;GO:0003139:secondary heart field specification;GO:0003146:heart jogging;GO:0003151:outflow tract morphogenesis;GO:0003215:cardiac right ventricle morphogenesis;GO:0003222:ventricular trabecula myocardium morphogenesis;GO:0007179:transforming growth factor beta receptor signaling pathway;GO:0010159:specification of organ position;GO:0021…	GO:0005634:nucleus;GO:0005654:nucleoplasm;GO:0005667:transcription factor complex;GO:0032444:activin responsive factor complex;	GO:0001104:RNA polymerase II transcription cofactor activity;GO:0001190:RNA polymerase II transcription factor binding transcription factor activity involved in positive regulation of transcription;GO:0003677:DNA binding;GO:0003690:double-stranded DNA binding;GO:0003700:sequence-specific DNA binding transcription factor activity;GO:0003705:RNA polymerase II distal enhancer sequence-specific DNA b…	K09400
ENSG00000261866	225	1	0.25	53	12.27	5.43281	0.604452	3.81109e-06	0.0011317	Ups	19	8786679	8786903	+	AC092566.1	-	-	-	-	-
ENSG00000153896	6796	128	1.04	10	0.08	-3.79698	1.97696	3.96748e-06	0.00117213	Down	19	35248981	35264134	-	ZNF599	zinc finger protein 599 [Source:HGNC Symbol%3BAcc:26408]	GO:0006351:transcription, DNA-templated;GO:0006355:regulation of transcription, DNA-templated;	GO:0005622:intracellular;GO:0005634:nucleus;	GO:0003676:nucleic acid binding;GO:0003677:DNA binding;GO:0046872:metal ion binding;	K09228
ENSG00000143878	2366	33	0.77	409	9	3.4905	3.53125	3.99313e-06	0.00117372	Ups	2	20646835	20649200	+	RHOB	ras homolog family member B [Source:HGNC Symbol%3BAcc:668]	GO:0000910:cytokinesis;GO:0001525:angiogenesis;GO:0006915:apoptotic process;GO:0006927:transformed cell apoptotic process;GO:0007155:cell adhesion;GO:0007264:small GTPase mediated signal transduction;GO:0007266:Rho protein signal transduction;GO:0007411:axon guidance;GO:0007596:blood coagulation;GO:0008333:endosome to lysosome transport;GO:0015031:protein transport;GO:0030168:platelet activation;…	GO:0005634:nucleus;GO:0005829:cytosol;GO:0005886:plasma membrane;GO:0010008:endosome membrane;GO:0031902:late endosome membrane;GO:0032154:cleavage furrow;	GO:0003924:GTPase activity;GO:0005515:protein binding;GO:0005525:GTP binding;GO:0019003:GDP binding;	K07856
ENSG00000258590	3689	0	0	40	0.56	8.26009	0.209437	4.27844e-06	0.00124018	Ups	15	20862967	20893737	-	NBEAP1	neurobeachin pseudogene 1 [Source:HGNC Symbol%3BAcc:1007]	-	-	-	K08834
ENSG00000205642	1174	36	1.7	0	0	-8.24446	0.135018	4.27844e-06	0.00124018	Down	X	8432871	8434550	+	VCX3B	variable charge%2C X-linked 3B [Source:HGNC Symbol%3BAcc:31838]	-	GO:0005634:nucleus;GO:0005730:nucleolus;	-	-
ENSG00000072840	7923	69	0.48	3	0.02	-4.60076	1.06951	4.2835e-06	0.00124018	Down	4	5712924	5830772	+	EVC	Ellis van Creveld syndrome [Source:HGNC Symbol%3BAcc:3497]	GO:0001501:skeletal system development;GO:0003416:endochondral bone growth;GO:0007224:smoothened signaling pathway;GO:0007517:muscle organ development;GO:0045880:positive regulation of smoothened signaling pathway;	GO:0005737:cytoplasm;GO:0005929:cilium;GO:0016021:integral component of membrane;GO:0060170:ciliary membrane;	-	K19605
ENSG00000105825	2663	1	0.02	52	1.02	5.4054	0.579681	4.42441e-06	0.0012746	Ups	7	93514709	93520303	-	TFPI2	tissue factor pathway inhibitor 2 [Source:HGNC Symbol%3BAcc:11761]	GO:0007596:blood coagulation;	GO:0005578:proteinaceous extracellular matrix;	GO:0004867:serine-type endopeptidase inhibitor activity;GO:0005201:extracellular matrix structural constituent;	-
ENSG00000248730	1579	58	2.04	2	0.07	-4.90581	0.819421	4.47145e-06	0.00127864	Down	5	38282366	38291088	-	EGFLAM-AS4	EGFLAM antisense RNA 4 [Source:HGNC Symbol%3BAcc:41166]	-	-	-	-
ENSG00000185442	4657	13	0.15	190	2.13	3.72092	2.42769	4.48257e-06	0.00127864	Ups	15	93160673	93353114	-	FAM174B	family with sequence similarity 174%2C member B [Source:HGNC Symbol%3BAcc:34339]	-	GO:0016021:integral component of membrane;	-	K11433;K11251
ENSG00000253981	1447	634	24.31	67	2.41	-3.37603	4.2965	4.50516e-06	0.00127878	Down	8	8093525	8102189	-	ALG1L13P	asparagine-linked glycosylation 1-like 13%2C pseudogene [Source:HGNC Symbol%3BAcc:44382]	-	-	-	K03842
ENSG00000091513	8565	282	1.83	27	0.16	-3.51462	3.12238	4.80512e-06	0.00135727	Down	3	133464800	133497850	+	TF	transferrin [Source:HGNC Symbol%3BAcc:11740]	GO:0002576:platelet degranulation;GO:0006826:iron ion transport;GO:0006879:cellular iron ion homeostasis;GO:0007596:blood coagulation;GO:0030168:platelet activation;GO:0033572:transferrin transport;GO:0055085:transmembrane transport;	GO:0005576:extracellular region;GO:0005739:mitochondrion;GO:0005769:early endosome;GO:0005770:late endosome;GO:0005905:coated pit;GO:0009925:basal plasma membrane;GO:0010008:endosome membrane;GO:0016023:cytoplasmic membrane-bounded vesicle;GO:0016324:apical plasma membrane;GO:0030139:endocytic vesicle;GO:0034774:secretory granule lumen;GO:0045178:basal part of cell;GO:0048471:perinuclear region o…	GO:0005515:protein binding;GO:0008199:ferric iron binding;GO:0031625:ubiquitin protein ligase binding;	K14736
ENSG00000054356	8261	16	0.11	218	1.37	3.62202	2.62835	4.88658e-06	0.00137358	Ups	2	220154345	220174370	-	PTPRN	protein tyrosine phosphatase%2C receptor type%2C N [Source:HGNC Symbol%3BAcc:9676]	GO:0000302:response to reactive oxygen species;	GO:0005887:integral component of plasma membrane;	GO:0004725:protein tyrosine phosphatase activity;GO:0005001:transmembrane receptor protein tyrosine phosphatase activity;GO:0005515:protein binding;GO:0030507:spectrin binding;	K07817
ENSG00000173040	5509	35	0.35	0	0	-8.20396	0.0979991	5.18875e-06	0.00145147	Down	4	5544499	5711275	-	EVC2	Ellis van Creveld syndrome 2 [Source:HGNC Symbol%3BAcc:19747]	GO:0007224:smoothened signaling pathway;	GO:0005634:nucleus;GO:0005737:cytoplasm;GO:0005929:cilium;GO:0016021:integral component of membrane;GO:0060170:ciliary membrane;	-	K19608
ENSG00000168994	2474	6	0.13	105	2.21	3.9664	1.58489	5.31135e-06	0.0014761	Ups	6	3722848	3752260	-	PXDC1	PX domain containing 1 [Source:HGNC Symbol%3BAcc:21361]	GO:0007154:cell communication;	-	GO:0035091:phosphatidylinositol binding;	-
ENSG00000105974	4077	3	0.04	73	0.93	4.41495	1.06497	5.32776e-06	0.0014761	Ups	7	116164839	116201233	+	CAV1	caveolin 1%2C caveolae protein%2C 22kDa [Source:HGNC Symbol%3BAcc:1527]	GO:0000122:negative regulation of transcription from RNA polymerase II promoter;GO:0000165:MAPK cascade;GO:0000188:inactivation of MAPK activity;GO:0001525:angiogenesis;GO:0001570:vasculogenesis;GO:0001666:response to hypoxia;GO:0001937:negative regulation of endothelial cell proliferation;GO:0001960:negative regulation of cytokine-mediated signaling pathway;GO:0002931:response to ischemia;GO:000…	GO:0000139:Golgi membrane;GO:0002080:acrosomal membrane;GO:0005622:intracellular;GO:0005768:endosome;GO:0005783:endoplasmic reticulum;GO:0005811:lipid particle;GO:0005886:plasma membrane;GO:0005887:integral component of plasma membrane;GO:0005901:caveola;GO:0005929:cilium;GO:0005938:cell cortex;GO:0016323:basolateral plasma membrane;GO:0016324:apical plasma membrane;GO:0030666:endocytic vesicle m…	GO:0005102:receptor binding;GO:0005113:patched binding;GO:0005198:structural molecule activity;GO:0005515:protein binding;GO:0015485:cholesterol binding;GO:0016504:peptidase activator activity;GO:0019899:enzyme binding;GO:0032947:protein complex scaffold;GO:0050998:nitric-oxide synthase binding;	K06278
ENSG00000116761	2414	2820	64.81	324	6.99	-3.25744	6.45675	5.42875e-06	0.00149691	Down	1	70876901	70905534	+	CTH	cystathionase (cystathionine gamma-lyase) [Source:HGNC Symbol%3BAcc:2501]	GO:0000096:sulfur amino acid metabolic process;GO:0000098:sulfur amino acid catabolic process;GO:0006534:cysteine metabolic process;GO:0018272:protein-pyridoxal-5-phosphate linkage via peptidyl-N6-pyridoxal phosphate-L-lysine;GO:0019344:cysteine biosynthetic process;GO:0019346:transsulfuration;GO:0030968:endoplasmic reticulum unfolded protein response;GO:0034641:cellular nitrogen compound metabol…	GO:0005634:nucleus;GO:0005737:cytoplasm;GO:0005829:cytosol;	GO:0004123:cystathionine gamma-lyase activity;GO:0005515:protein binding;GO:0005516:calmodulin binding;GO:0016846:carbon-sulfur lyase activity;GO:0030170:pyridoxal phosphate binding;GO:0044540:L-cystine L-cysteine-lyase (deaminating);GO:0047982:homocysteine desulfhydrase activity;GO:0080146:L-cysteine desulfhydrase activity;	K01758
ENSG00000232884	1863	765	22.78	85	2.38	-3.30426	4.5731	5.84701e-06	0.0016046	Down	21	16119083	16126184	-	AF127936.3	-	-	-	-	-
ENSG00000259974	5552	24	0.24	291	2.73	3.45709	3.04981	5.95001e-06	0.00162517	Ups	20	22528309	22559280	-	LINC00261	long intergenic non-protein coding RNA 261 [Source:HGNC Symbol%3BAcc:16189]	-	-	-	-
ENSG00000073331	12325	291	1.31	29	0.12	-3.45732	3.17204	6.12025e-06	0.00166382	Down	4	113206665	113363776	+	ALPK1	alpha-kinase 1 [Source:HGNC Symbol%3BAcc:20917]	-	-	GO:0004674:protein serine/threonine kinase activity;GO:0005524:ATP binding;GO:0016301:kinase activity;	K08868
ENSG00000178235	5185	0	0	38	0.38	8.18633	0.143161	6.31674e-06	0.00170126	Ups	13	84451344	84456528	-	SLITRK1	SLIT and NTRK-like family%2C member 1 [Source:HGNC Symbol%3BAcc:20297]	GO:0007409:axonogenesis;GO:0030534:adult behavior;GO:0035264:multicellular organism growth;GO:0042592:homeostatic process;	GO:0016021:integral component of membrane;	-	-
ENSG00000214050	3972	0	0	38	0.5	8.18633	0.143161	6.31674e-06	0.00170126	Ups	8	28205804	28347835	-	FBXO16	F-box protein 16 [Source:HGNC Symbol%3BAcc:13618]	-	-	-	K10299
ENSG00000157404	5563	9	0.09	141	1.32	3.81567	2.00342	6.64947e-06	0.00177679	Ups	4	55524085	55606881	+	KIT	v-kit Hardy-Zuckerman 4 feline sarcoma viral oncogene homolog [Source:HGNC Symbol%3BAcc:6342]	GO:0000187:activation of MAPK activity;GO:0001541:ovarian follicle development;GO:0002318:myeloid progenitor cell differentiation;GO:0002320:lymphoid progenitor cell differentiation;GO:0002327:immature B cell differentiation;GO:0002371:dendritic cell cytokine production;GO:0002551:mast cell chemotaxis;GO:0006687:glycosphingolipid metabolic process;GO:0006954:inflammatory response;GO:0007165:signa…	GO:0005615:extracellular space;GO:0005634:nucleus;GO:0005737:cytoplasm;GO:0005886:plasma membrane;GO:0009897:external side of plasma membrane;GO:0016021:integral component of membrane;	GO:0002020:protease binding;GO:0004713:protein tyrosine kinase activity;GO:0004714:transmembrane receptor protein tyrosine kinase activity;GO:0004716:receptor signaling protein tyrosine kinase activity;GO:0005020:stem cell factor receptor activity;GO:0005515:protein binding;GO:0005524:ATP binding;GO:0019955:cytokine binding;GO:0042803:protein homodimerization activity;GO:0046872:metal ion binding;	K05091
ENSG00000249849	431	65	8.37	3	0.36	-4.51476	0.990439	6.65856e-06	0.00177679	Down	5	177109295	177140970	+	RP11-1101H11.1	-	-	-	-	-
ENSG00000007314	8247	322	2.17	34	0.21	-3.37477	3.32408	6.93968e-06	0.00184331	Down	17	62015914	62050278	-	SCN4A	sodium channel%2C voltage-gated%2C type IV%2C alpha subunit [Source:HGNC Symbol%3BAcc:10591]	GO:0006814:sodium ion transport;GO:0006936:muscle contraction;	GO:0001518:voltage-gated sodium channel complex;GO:0005887:integral component of plasma membrane;	GO:0005248:voltage-gated sodium channel activity;	K04837
ENSG00000078114	13718	527	2.13	59	0.22	-3.29247	4.03837	7.44192e-06	0.00195945	Down	10	21068902	21463116	-	NEBL	nebulette [Source:HGNC Symbol%3BAcc:16932]	GO:0071691:cardiac muscle thin filament assembly;	GO:0001725:stress fiber;GO:0030018:Z disc;GO:0031674:I band;	GO:0005515:protein binding;GO:0005523:tropomyosin binding;GO:0008092:cytoskeletal protein binding;GO:0008307:structural constituent of muscle;GO:0031005:filamin binding;GO:0051015:actin filament binding;	K01783
ENSG00000196502	8523	310	2.02	33	0.2	-3.3629	3.27073	7.44461e-06	0.00195945	Down	16	28616903	28634946	-	SULT1A1	sulfotransferase family%2C cytosolic%2C 1A%2C phenol-preferring%2C member 1 [Source:HGNC Symbol%3BAcc:11453]	GO:0006584:catecholamine metabolic process;GO:0006805:xenobiotic metabolic process;GO:0008210:estrogen metabolic process;GO:0009308:amine metabolic process;GO:0009812:flavonoid metabolic process;GO:0044281:small molecule metabolic process;GO:0050427:3'-phosphoadenosine 5'-phosphosulfate metabolic process;GO:0051923:sulfation;	GO:0005829:cytosol;GO:0016021:integral component of membrane;	GO:0004062:aryl sulfotransferase activity;GO:0008146:sulfotransferase activity;GO:0047894:flavonol 3-sulfotransferase activity;GO:0050294:steroid sulfotransferase activity;	K01014
ENSG00000145819	13347	15	0.06	197	0.77	3.56838	2.48949	7.52887e-06	0.00197267	Ups	5	142149949	142608576	+	ARHGAP26	Rho GTPase activating protein 26 [Source:HGNC Symbol%3BAcc:17073]	GO:0007165:signal transduction;GO:0007264:small GTPase mediated signal transduction;GO:0007399:nervous system development;GO:0030036:actin cytoskeleton organization;GO:0046847:filopodium assembly;GO:0051056:regulation of small GTPase mediated signal transduction;	GO:0005575:cellular_component;GO:0005622:intracellular;GO:0005829:cytosol;GO:0005856:cytoskeleton;GO:0005925:focal adhesion;	GO:0005515:protein binding;GO:0005543:phospholipid binding;GO:0008093:cytoskeletal adaptor activity;GO:0017124:SH3 domain binding;	K04613;K17985
ENSG00000230666	3170	34	0.6	0	0	-8.16228	0.0600184	7.72046e-06	0.00200472	Down	19	45041045	45124119	-	CEACAM22P	carcinoembryonic antigen-related cell adhesion molecule 2%2C pseudogene [Source:HGNC Symbol%3BAcc:38029]	-	-	-	K06499
ENSG00000151468	3681	0	0	37	0.52	8.14799	0.108831	7.72046e-06	0.00200472	Ups	10	12938627	13141652	-	CCDC3	coiled-coil domain containing 3 [Source:HGNC Symbol%3BAcc:23813]	-	GO:0005576:extracellular region;GO:0005783:endoplasmic reticulum;	-	-
ENSG00000000003	2968	1	0.02	48	0.84	5.29023	0.476059	8.22534e-06	0.00210747	Ups	X	99883667	99894988	-	TSPAN6	tetraspanin 6 [Source:HGNC Symbol%3BAcc:11858]	GO:0007165:signal transduction;GO:0043123:positive regulation of I-kappaB kinase/NF-kappaB signaling;	GO:0016021:integral component of membrane;	GO:0004871:signal transducer activity;	K17295
ENSG00000149131	3603	1	0.02	48	0.69	5.29023	0.476059	8.22534e-06	0.00210747	Ups	11	57364860	57382326	+	SERPING1	serpin peptidase inhibitor%2C clade G (C1 inhibitor)%2C member 1 [Source:HGNC Symbol%3BAcc:1228]	GO:0001869:negative regulation of complement activation, lectin pathway;GO:0002576:platelet degranulation;GO:0006508:proteolysis;GO:0006958:complement activation, classical pathway;GO:0007596:blood coagulation;GO:0007597:blood coagulation, intrinsic pathway;GO:0008015:blood circulation;GO:0010951:negative regulation of endopeptidase activity;GO:0030168:platelet activation;GO:0042730:fibrinolysis;…	GO:0005576:extracellular region;GO:0005615:extracellular space;GO:0031093:platelet alpha granule lumen;	GO:0004867:serine-type endopeptidase inhibitor activity;GO:0005515:protein binding;GO:0008233:peptidase activity;	K04001
ENSG00000233244	783	1	0.07	48	3.19	5.29023	0.476059	8.22534e-06	0.00210747	Ups	9	43027748	43032877	-	CYP4F59P	cytochrome P450%2C family 4%2C subfamily F%2C polypeptide 59%2C pseudogene [Source:HGNC Symbol%3BAcc:39947]	-	-	-	-
ENSG00000106366	3190	19	0.33	231	3.77	3.45929	2.72262	8.54422e-06	0.00217953	Ups	7	100770370	100782547	+	SERPINE1	serpin peptidase inhibitor%2C clade E (nexin%2C plasminogen activator inhibitor type 1)%2C member 1 [Source:HGNC Symbol%3BAcc:8583]	GO:0001300:chronological cell aging;GO:0001525:angiogenesis;GO:0002576:platelet degranulation;GO:0006351:transcription, DNA-templated;GO:0006367:transcription initiation from RNA polymerase II promoter;GO:0007179:transforming growth factor beta receptor signaling pathway;GO:0007596:blood coagulation;GO:0010467:gene expression;GO:0010469:regulation of receptor activity;GO:0010757:negative regulati…	GO:0005576:extracellular region;GO:0005615:extracellular space;GO:0005886:plasma membrane;GO:0031012:extracellular matrix;GO:0031093:platelet alpha granule lumen;	GO:0002020:protease binding;GO:0004867:serine-type endopeptidase inhibitor activity;GO:0005102:receptor binding;GO:0005515:protein binding;	K03982
ENSG00000253595	812	72	4.92	4	0.26	-4.26218	1.14339	8.88422e-06	0.00225632	Down	8	142350648	142354720	+	CTD-3064M3.1	-	-	-	-	-
ENSG00000073712	8510	62	0.4	3	0.02	-4.44672	0.928182	9.39195e-06	0.00237485	Down	14	53323986	53419153	-	FERMT2	fermitin family member 2 [Source:HGNC Symbol%3BAcc:15767]	GO:0007160:cell-matrix adhesion;GO:0007179:transforming growth factor beta receptor signaling pathway;GO:0007229:integrin-mediated signaling pathway;GO:0008360:regulation of cell shape;GO:0016055:Wnt signaling pathway;GO:0030036:actin cytoskeleton organization;GO:0033622:integrin activation;GO:0034329:cell junction assembly;GO:0034446:substrate adhesion-dependent cell spreading;GO:0048041:focal a…	GO:0001725:stress fiber;GO:0005634:nucleus;GO:0005730:nucleolus;GO:0005737:cytoplasm;GO:0005829:cytosol;GO:0005856:cytoskeleton;GO:0005925:focal adhesion;GO:0005938:cell cortex;GO:0009986:cell surface;GO:0031234:extrinsic component of cytoplasmic side of plasma membrane;GO:0031258:lamellipodium membrane;GO:0031674:I band;GO:0031941:filamentous actin;	GO:0005543:phospholipid binding;GO:0005547:phosphatidylinositol-3,4,5-trisphosphate binding;	K17083
ENSG00000196159	16439	0	0	36	0.11	8.10861	0.0736519	9.4751e-06	0.00237513	Ups	4	126237554	126414087	+	FAT4	FAT atypical cadherin 4 [Source:HGNC Symbol%3BAcc:23109]	GO:0007156:homophilic cell adhesion via plasma membrane adhesion molecules;	GO:0005886:plasma membrane;GO:0016021:integral component of membrane;	GO:0005509:calcium ion binding;GO:0005515:protein binding;	K16669
ENSG00000133110	5464	0	0	35	0.33	8.06811	0.0375823	9.4751e-06	0.00237513	Ups	13	38136720	38172981	-	POSTN	periostin%2C osteoblast specific factor [Source:HGNC Symbol%3BAcc:16953]	GO:0001501:skeletal system development;GO:0007155:cell adhesion;GO:0008593:regulation of Notch signaling pathway;GO:0009888:tissue development;GO:0030198:extracellular matrix organization;	GO:0005578:proteinaceous extracellular matrix;GO:0005794:Golgi apparatus;GO:0031012:extracellular matrix;	GO:0008201:heparin binding;	-
ENSG00000124194	2737	43	0.87	1	0.02	-5.38911	0.40004	9.66399e-06	0.00240169	Down	20	42875887	42909013	+	GDAP1L1	ganglioside induced differentiation associated protein 1-like 1 [Source:HGNC Symbol%3BAcc:4213]	-	-	-	-
ENSG00000124766	4876	1	0.01	47	0.5	5.25994	0.448933	9.66399e-06	0.00240169	Ups	6	21593972	21598847	+	SOX4	SRY (sex determining region Y)-box 4 [Source:HGNC Symbol%3BAcc:11200]	GO:0001501:skeletal system development;GO:0001841:neural tube formation;GO:0002328:pro-B cell differentiation;GO:0003183:mitral valve morphogenesis;GO:0003211:cardiac ventricle formation;GO:0003215:cardiac right ventricle morphogenesis;GO:0003289:atrial septum primum morphogenesis;GO:0003357:noradrenergic neuron differentiation;GO:0006355:regulation of transcription, DNA-templated;GO:0006977:DNA …	GO:0005634:nucleus;GO:0005730:nucleolus;GO:0005737:cytoplasm;GO:0005739:mitochondrion;	GO:0000976:transcription regulatory region sequence-specific DNA binding;GO:0001046:core promoter sequence-specific DNA binding;GO:0001071:nucleic acid binding transcription factor activity;GO:0001077:RNA polymerase II core promoter proximal region sequence-specific DNA binding transcription factor activity involved in positive regulation of transcription;GO:0001105:RNA polymerase II transcriptio…	K09268
ENSG00000004799	4519	9	0.11	133	1.53	3.73148	1.92739	1.07707e-05	0.0026653	Ups	7	95212811	95225803	-	PDK4	pyruvate dehydrogenase kinase%2C isozyme 4 [Source:HGNC Symbol%3BAcc:8812]	GO:0006006:glucose metabolic process;GO:0006090:pyruvate metabolic process;GO:0006468:protein phosphorylation;GO:0006885:regulation of pH;GO:0008286:insulin receptor signaling pathway;GO:0009267:cellular response to starvation;GO:0010510:regulation of acetyl-CoA biosynthetic process from pyruvate;GO:0010565:regulation of cellular ketone metabolic process;GO:0010906:regulation of glucose metabolic…	GO:0005739:mitochondrion;GO:0005743:mitochondrial inner membrane;GO:0005759:mitochondrial matrix;	GO:0004672:protein kinase activity;GO:0004674:protein serine/threonine kinase activity;GO:0004740:pyruvate dehydrogenase (acetyl-transferring) kinase activity;GO:0005524:ATP binding;	K00898
ENSG00000187955	8568	78	0.51	5	0.03	-4.06472	1.265	1.1065e-05	0.00272646	Down	8	121072019	121384275	+	COL14A1	collagen%2C type XIV%2C alpha 1 [Source:HGNC Symbol%3BAcc:2191]	GO:0003229:ventricular cardiac muscle tissue development;GO:0016337:single organismal cell-cell adhesion;GO:0022617:extracellular matrix disassembly;GO:0030198:extracellular matrix organization;GO:0030199:collagen fibril organization;GO:0030574:collagen catabolic process;GO:0048873:homeostasis of number of cells within a tissue;GO:0061050:regulation of cell growth involved in cardiac muscle cell …	GO:0005576:extracellular region;GO:0005578:proteinaceous extracellular matrix;GO:0005581:collagen trimer;GO:0005596:collagen type XIV trimer;GO:0005614:interstitial matrix;GO:0005615:extracellular space;GO:0005788:endoplasmic reticulum lumen;GO:0031012:extracellular matrix;	GO:0005201:extracellular matrix structural constituent;GO:0005518:collagen binding;GO:0030674:protein binding, bridging;	K08133
ENSG00000164647	1625	24	0.82	269	8.62	3.34373	2.94788	1.11965e-05	0.00274718	Ups	7	89783689	89794143	+	STEAP1	six transmembrane epithelial antigen of the prostate 1 [Source:HGNC Symbol%3BAcc:11378]	GO:0006811:ion transport;GO:0055072:iron ion homeostasis;	GO:0005886:plasma membrane;GO:0005887:integral component of plasma membrane;GO:0005911:cell-cell junction;GO:0010008:endosome membrane;	GO:0005215:transporter activity;GO:0015267:channel activity;GO:0016491:oxidoreductase activity;GO:0046872:metal ion binding;	K14737
ENSG00000073282	7454	32	0.24	0	0	-8.07513	-0.0190369	1.16786e-05	0.00280602	Down	3	189349205	189615068	+	TP63	tumor protein p63 [Source:HGNC Symbol%3BAcc:15979]	GO:0000122:negative regulation of transcription from RNA polymerase II promoter;GO:0001501:skeletal system development;GO:0001736:establishment of planar polarity;GO:0002053:positive regulation of mesenchymal cell proliferation;GO:0002064:epithelial cell development;GO:0006338:chromatin remodeling;GO:0006351:transcription, DNA-templated;GO:0006915:apoptotic process;GO:0006978:DNA damage response,…	GO:0000785:chromatin;GO:0000790:nuclear chromatin;GO:0005634:nucleus;GO:0005654:nucleoplasm;GO:0005667:transcription factor complex;GO:0005730:nucleolus;GO:0005737:cytoplasm;GO:0005794:Golgi apparatus;GO:0005829:cytosol;GO:0030425:dendrite;	GO:0001077:RNA polymerase II core promoter proximal region sequence-specific DNA binding transcription factor activity involved in positive regulation of transcription;GO:0002039:p53 binding;GO:0003677:DNA binding;GO:0003682:chromatin binding;GO:0003684:damaged DNA binding;GO:0003690:double-stranded DNA binding;GO:0003700:sequence-specific DNA binding transcription factor activity;GO:0005515:prot…	K10149
ENSG00000152467	2389	0	0	34	0.74	8.02645	0.000575319	1.16786e-05	0.00280602	Ups	19	58545400	58565999	+	ZSCAN1	zinc finger and SCAN domain containing 1 [Source:HGNC Symbol%3BAcc:23712]	GO:0006357:regulation of transcription from RNA polymerase II promoter;GO:0006366:transcription from RNA polymerase II promoter;	GO:0005634:nucleus;	GO:0000981:sequence-specific DNA binding RNA polymerase II transcription factor activity;GO:0003677:DNA binding;GO:0003713:transcription coactivator activity;GO:0046872:metal ion binding;	K09230
ENSG00000175318	4987	0	0	34	0.36	8.02645	0.000575319	1.16786e-05	0.00280602	Ups	15	72452148	72490126	-	GRAMD2	GRAM domain containing 2 [Source:HGNC Symbol%3BAcc:27287]	-	GO:0016021:integral component of membrane;	-	K02927
ENSG00000186354	5050	0	0	34	0.35	8.02645	0.000575319	1.16786e-05	0.00280602	Ups	9	91605778	91611055	+	C9orf47	chromosome 9 open reading frame 47 [Source:HGNC Symbol%3BAcc:23669]	-	GO:0005576:extracellular region;	-	-
ENSG00000269416	3296	0	0	34	0.54	8.02645	0.000575319	1.16786e-05	0.00280602	Ups	19	23582035	23598877	-	CTB-175P5.4	-	-	-	-	-
ENSG00000251165	2683	194	4.01	20	0.39	-3.40579	2.59728	1.20813e-05	0.00289071	Down	4	187207248	187422151	-	F11-AS1	F11 antisense RNA 1 [Source:HGNC Symbol%3BAcc:27725]	-	-	-	-
ENSG00000254140	1003	4	0.22	75	3.89	4.05268	1.11852	1.2131e-05	0.00289071	Ups	14	106067809	106071694	-	RP11-731F5.1	-	-	-	-	-
ENSG00000101298	5572	189	1.88	1812	16.94	3.12399	5.69844	1.22937e-05	0.0029175	Ups	20	1246960	1289972	+	SNPH	syntaphilin [Source:HGNC Symbol%3BAcc:15931]	GO:0007269:neurotransmitter secretion;GO:0007420:brain development;GO:0016081:synaptic vesicle docking;GO:0030182:neuron differentiation;	GO:0005575:cellular_component;GO:0005881:cytoplasmic microtubule;GO:0005886:plasma membrane;GO:0016021:integral component of membrane;GO:0030054:cell junction;GO:0031966:mitochondrial membrane;GO:0042734:presynaptic membrane;GO:0043005:neuron projection;GO:0043025:neuronal cell body;	GO:0017075:syntaxin-1 binding;	-
ENSG00000130300	2305	2	0.05	55	1.24	4.56501	0.677642	1.28863e-05	0.00304563	Ups	19	17462257	17488159	-	PLVAP	plasmalemma vesicle associated protein [Source:HGNC Symbol%3BAcc:13635]	-	GO:0005737:cytoplasm;GO:0005901:caveola;GO:0016021:integral component of membrane;GO:0048471:perinuclear region of cytoplasm;	GO:0042803:protein homodimerization activity;	K17309
ENSG00000177932	5411	3	0.03	65	0.63	4.24781	0.914955	1.34086e-05	0.00315619	Ups	5	178487416	178510538	+	ZNF354C	zinc finger protein 354C [Source:HGNC Symbol%3BAcc:16736]	GO:0006351:transcription, DNA-templated;GO:0006355:regulation of transcription, DNA-templated;	GO:0005634:nucleus;	GO:0003677:DNA binding;GO:0046872:metal ion binding;	K09228
ENSG00000185112	3141	4	0.07	74	1.23	4.03335	1.10127	1.34873e-05	0.00316188	Ups	3	194406622	194409762	+	FAM43A	family with sequence similarity 43%2C member A [Source:HGNC Symbol%3BAcc:26888]	-	-	-	-
ENSG00000249196	2271	1291	31.54	164	3.76	-3.11203	5.34522	1.36878e-05	0.00319593	Down	12	129594174	129597839	+	RP11-669N7.2	-	-	-	-	-
ENSG00000171617	5855	21	0.2	236	2.1	3.34664	2.76233	1.37976e-05	0.00320863	Ups	5	73923234	73937249	-	ENC1	ectodermal-neural cortex 1 (with BTB domain) [Source:HGNC Symbol%3BAcc:3345]	GO:0007275:multicellular organismal development;GO:0007399:nervous system development;GO:0010499:proteasomal ubiquitin-independent protein catabolic process;GO:0016567:protein ubiquitination;GO:0017148:negative regulation of translation;	GO:0005634:nucleus;GO:0005737:cytoplasm;GO:0005856:cytoskeleton;GO:0016363:nuclear matrix;GO:0031463:Cul3-RING ubiquitin ligase complex;	GO:0003779:actin binding;GO:0005515:protein binding;	K10462
ENSG00000170989	3071	8	0.14	119	2.02	3.73876	1.77216	1.42217e-05	0.00329404	Ups	1	101702444	101707074	+	S1PR1	sphingosine-1-phosphate receptor 1 [Source:HGNC Symbol%3BAcc:3165]	GO:0001525:angiogenesis;GO:0007155:cell adhesion;GO:0007186:G-protein coupled receptor signaling pathway;GO:0007193:adenylate cyclase-inhibiting G-protein coupled receptor signaling pathway;GO:0007420:brain development;GO:0019226:transmission of nerve impulse;GO:0030155:regulation of cell adhesion;GO:0030182:neuron differentiation;GO:0030335:positive regulation of cell migration;GO:0045446:endoth…	GO:0005886:plasma membrane;GO:0009897:external side of plasma membrane;GO:0016021:integral component of membrane;	GO:0004930:G-protein coupled receptor activity;GO:0038036:sphingosine-1-phosphate receptor activity;GO:0046625:sphingolipid binding;	K04288
ENSG00000253661	2251	31	0.76	0	0	-8.0295	-0.0602268	1.44592e-05	0.00332247	Down	8	77403435	77595513	-	ZFHX4-AS1	ZFHX4 antisense RNA 1 [Source:HGNC Symbol%3BAcc:44165]	-	-	-	-
ENSG00000128052	6259	0	0	33	0.27	7.98355	-0.0374192	1.44592e-05	0.00332247	Ups	4	55944644	55991756	-	KDR	kinase insert domain receptor (a type III receptor tyrosine kinase) [Source:HGNC Symbol%3BAcc:6307]	GO:0001525:angiogenesis;GO:0001541:ovarian follicle development;GO:0001570:vasculogenesis;GO:0001934:positive regulation of protein phosphorylation;GO:0001938:positive regulation of endothelial cell proliferation;GO:0001945:lymph vessel development;GO:0002042:cell migration involved in sprouting angiogenesis;GO:0002053:positive regulation of mesenchymal cell proliferation;GO:0003158:endothelium d…	GO:0005576:extracellular region;GO:0005634:nucleus;GO:0005768:endosome;GO:0005769:early endosome;GO:0005794:Golgi apparatus;GO:0005886:plasma membrane;GO:0005887:integral component of plasma membrane;GO:0009897:external side of plasma membrane;GO:0016023:cytoplasmic membrane-bounded vesicle;GO:0030054:cell junction;GO:0045121:membrane raft;	GO:0004713:protein tyrosine kinase activity;GO:0004714:transmembrane receptor protein tyrosine kinase activity;GO:0004716:receptor signaling protein tyrosine kinase activity;GO:0005021:vascular endothelial growth factor-activated receptor activity;GO:0005178:integrin binding;GO:0005515:protein binding;GO:0005524:ATP binding;GO:0019838:growth factor binding;GO:0038085:vascular endothelial growth f…	K05098
ENSG00000167995	8930	165	1.03	17	0.1	-3.40516	2.3669	1.45613e-05	0.00333269	Down	11	61717293	61732987	+	BEST1	bestrophin 1 [Source:HGNC Symbol%3BAcc:12703]	GO:0006821:chloride transport;GO:0007601:visual perception;GO:0030321:transepithelial chloride transport;GO:0034220:ion transmembrane transport;GO:0050908:detection of light stimulus involved in visual perception;GO:0051924:regulation of calcium ion transport;GO:0055085:transmembrane transport;	GO:0005829:cytosol;GO:0005886:plasma membrane;GO:0016020:membrane;GO:0016021:integral component of membrane;GO:0016323:basolateral plasma membrane;GO:0034707:chloride channel complex;	GO:0005254:chloride channel activity;	K13878
ENSG00000100055	6157	3	0.03	64	0.54	4.22549	0.895045	1.5141e-05	0.003444	Ups	22	37678068	37711382	+	CYTH4	cytohesin 4 [Source:HGNC Symbol%3BAcc:9505]	GO:0016192:vesicle-mediated transport;GO:0030155:regulation of cell adhesion;GO:0032012:regulation of ARF protein signal transduction;	GO:0005802:trans-Golgi network;GO:0005886:plasma membrane;	GO:0005086:ARF guanyl-nucleotide exchange factor activity;GO:0005543:phospholipid binding;	K18441
ENSG00000136010	8501	1836	11.98	238	1.46	-3.08316	5.85562	1.51856e-05	0.003444	Down	12	105413568	105478355	-	ALDH1L2	aldehyde dehydrogenase 1 family%2C member L2 [Source:HGNC Symbol%3BAcc:26777]	GO:0006730:one-carbon metabolic process;GO:0009058:biosynthetic process;GO:0009258:10-formyltetrahydrofolate catabolic process;	GO:0005739:mitochondrion;	GO:0008168:methyltransferase activity;GO:0016155:formyltetrahydrofolate dehydrogenase activity;GO:0016620:oxidoreductase activity, acting on the aldehyde or oxo group of donors, NAD or NADP as acceptor;GO:0016742:hydroxymethyl-, formyl- and related transferase activity;	K00289
ENSG00000267649	1577	108	3.8	10	0.33	-3.55212	1.75498	1.5226e-05	0.003444	Down	19	55728028	55732984	+	CTD-2587H24.10	-	-	-	-	-
ENSG00000188483	2706	21	0.43	231	4.45	3.31576	2.73475	1.5899e-05	0.00358222	Ups	9	131937835	131940540	-	IER5L	immediate early response 5-like [Source:HGNC Symbol%3BAcc:23679]	-	-	-	-
ENSG00000077327	4006	494	6.84	61	0.79	-3.15121	3.95918	1.61238e-05	0.00361879	Down	10	22634399	22743153	+	SPAG6	sperm associated antigen 6 [Source:HGNC Symbol%3BAcc:11215]	GO:0007286:spermatid development;GO:0030030:cell projection organization;	GO:0005737:cytoplasm;GO:0005874:microtubule;GO:0005929:cilium;GO:0005930:axoneme;GO:0015630:microtubule cytoskeleton;	-	K09488
ENSG00000182632	3957	19	0.27	213	2.8	3.34232	2.61783	1.67693e-05	0.00374914	Ups	10	42903616	42967688	-	CCNYL2	cyclin Y-like 2 [Source:HGNC Symbol%3BAcc:23495]	GO:0000079:regulation of cyclin-dependent protein serine/threonine kinase activity;	-	GO:0019901:protein kinase binding;	K12491;K04237
ENSG00000163393	5292	74	0.78	5	0.05	-3.98889	1.19613	1.78628e-05	0.00395997	Down	1	116519119	116612675	+	SLC22A15	solute carrier family 22%2C member 15 [Source:HGNC Symbol%3BAcc:20301]	GO:0006811:ion transport;	GO:0016021:integral component of membrane;	GO:0022857:transmembrane transporter activity;	K08211
ENSG00000228160	455	30	3.66	0	0	-7.98238	-0.10261	1.79859e-05	0.00395997	Down	X	68789512	68790200	-	RP13-57D9.3	-	-	-	-	-
ENSG00000111913	7697	0	0	32	0.22	7.93933	-0.0764556	1.79859e-05	0.00395997	Ups	6	24797601	25042238	-	FAM65B	family with sequence similarity 65%2C member B [Source:HGNC Symbol%3BAcc:13872]	GO:0007517:muscle organ development;GO:0030154:cell differentiation;	GO:0005739:mitochondrion;GO:0005856:cytoskeleton;GO:0030175:filopodium;	-	K11504;K01940;K12870
ENSG00000228695	3414	0	0	32	0.49	7.93933	-0.0764556	1.79859e-05	0.00395997	Ups	16	55794460	55828070	+	CES1P1	carboxylesterase 1 pseudogene 1 [Source:HGNC Symbol%3BAcc:18546]	GO:0009653:anatomical structure morphogenesis;	GO:0005576:extracellular region;GO:0005783:endoplasmic reticulum;	-	K01044
ENSG00000162878	3925	4	0.06	71	0.94	3.97375	1.04821	1.86624e-05	0.00409336	Ups	2	42275160	42285668	+	PKDCC	protein kinase domain containing%2C cytoplasmic [Source:HGNC Symbol%3BAcc:25123]	GO:0001501:skeletal system development;GO:0015031:protein transport;GO:0030154:cell differentiation;GO:0030282:bone mineralization;GO:0030501:positive regulation of bone mineralization;GO:0032332:positive regulation of chondrocyte differentiation;GO:0035264:multicellular organism growth;GO:0042997:negative regulation of Golgi to plasma membrane protein transport;GO:0048286:lung alveolus developme…	GO:0005794:Golgi apparatus;	GO:0004672:protein kinase activity;GO:0005524:ATP binding;	K17548
ENSG00000115380	4244	9	0.12	124	1.52	3.6305	1.83675	1.9071e-05	0.0041672	Ups	2	56093102	56151274	-	EFEMP1	EGF containing fibulin-like extracellular matrix protein 1 [Source:HGNC Symbol%3BAcc:3218]	GO:0006355:regulation of transcription, DNA-templated;GO:0007173:epidermal growth factor receptor signaling pathway;GO:0007601:visual perception;GO:0018108:peptidyl-tyrosine phosphorylation;GO:0030198:extracellular matrix organization;GO:0032331:negative regulation of chondrocyte differentiation;	GO:0005576:extracellular region;GO:0005578:proteinaceous extracellular matrix;GO:0005615:extracellular space;GO:0031012:extracellular matrix;	GO:0005006:epidermal growth factor-activated receptor activity;GO:0005154:epidermal growth factor receptor binding;GO:0005509:calcium ion binding;GO:0005515:protein binding;GO:0008083:growth factor activity;	K18262
ENSG00000187242	1867	73	2.17	5	0.14	-3.96929	1.1784	1.97128e-05	0.00428482	Down	17	39017555	39023462	-	KRT12	keratin 12 [Source:HGNC Symbol%3BAcc:6414]	GO:0007601:visual perception;GO:0060429:epithelium development;GO:0061303:cornea development in camera-type eye;	GO:0005882:intermediate filament;	GO:0005198:structural molecule activity;	K07604
ENSG00000185554	4694	48	0.57	2	0.02	-4.6334	0.570867	1.97573e-05	0.00428482	Down	X	101470280	101581634	+	NXF2	nuclear RNA export factor 2 [Source:HGNC Symbol%3BAcc:8072]	GO:0006406:mRNA export from nucleus;GO:0007275:multicellular organismal development;GO:0050658:RNA transport;	GO:0005634:nucleus;GO:0005730:nucleolus;GO:0005737:cytoplasm;GO:0015629:actin cytoskeleton;GO:0042272:nuclear RNA export factor complex;	GO:0000166:nucleotide binding;GO:0003723:RNA binding;	K14284
ENSG00000162594	2995	419	7.76	53	0.92	-3.11607	3.72638	2.03316e-05	0.00439291	Down	1	67632083	67725662	+	IL23R	interleukin 23 receptor [Source:HGNC Symbol%3BAcc:19100]	GO:0001916:positive regulation of T cell mediated cytotoxicity;GO:0002230:positive regulation of defense response to virus by host;GO:0002827:positive regulation of T-helper 1 type immune response;GO:0006954:inflammatory response;GO:0010535:positive regulation of activation of JAK2 kinase activity;GO:0032496:response to lipopolysaccharide;GO:0032693:negative regulation of interleukin-10 productio…	GO:0072536:interleukin-23 receptor complex;	GO:0005143:interleukin-12 receptor binding;GO:0042019:interleukin-23 binding;GO:0042020:interleukin-23 receptor activity;	K05065
ENSG00000269067	2192	6	0.15	88	2.09	3.71193	1.35711	2.04403e-05	0.00439997	Ups	19	23158270	23185978	-	ZNF728	zinc finger protein 728 [Source:HGNC Symbol%3BAcc:32463]	GO:0006355:regulation of transcription, DNA-templated;	GO:0005622:intracellular;	GO:0003676:nucleic acid binding;GO:0046872:metal ion binding;	K09228
ENSG00000237452	2749	135	2.72	14	0.27	-3.39364	2.0832	2.08488e-05	0.0044713	Down	19	46236509	46267792	+	AC074212.3	Uncharacterized protein [Source:UniProtKB/TrEMBL%3BAcc:C9JSJ3]	-	-	-	-
ENSG00000110237	9539	5	0.03	78	0.43	3.7956	1.18662	2.17754e-05	0.00465279	Ups	11	73019334	73080136	+	ARHGEF17	Rho guanine nucleotide exchange factor (GEF) 17 [Source:HGNC Symbol%3BAcc:21726]	GO:0007264:small GTPase mediated signal transduction;GO:0030036:actin cytoskeleton organization;GO:0035023:regulation of Rho protein signal transduction;GO:0043065:positive regulation of apoptotic process;GO:0048011:neurotrophin TRK receptor signaling pathway;GO:0051056:regulation of small GTPase mediated signal transduction;GO:0097190:apoptotic signaling pathway;	GO:0005829:cytosol;	GO:0005085:guanyl-nucleotide exchange factor activity;GO:0005089:Rho guanyl-nucleotide exchange factor activity;	-
ENSG00000158457	2496	20	0.44	214	4.47	3.27553	2.63036	2.20537e-05	0.00469493	Ups	7	128784712	128808671	+	TSPAN33	tetraspanin 33 [Source:HGNC Symbol%3BAcc:28743]	-	GO:0016021:integral component of membrane;	-	K17346
ENSG00000153930	6923	29	0.23	0	0	-7.93367	-0.146257	2.24824e-05	0.00472995	Down	17	54188319	54589020	+	ANKFN1	ankyrin-repeat and fibronectin type III domain containing 1 [Source:HGNC Symbol%3BAcc:26766]	-	-	-	-
ENSG00000198626	17799	29	0.09	0	0	-7.93367	-0.146257	2.24824e-05	0.00472995	Down	1	237205505	237997288	+	RYR2	ryanodine receptor 2 (cardiac) [Source:HGNC Symbol%3BAcc:10484]	GO:0001666:response to hypoxia;GO:0002027:regulation of heart rate;GO:0003143:embryonic heart tube morphogenesis;GO:0003220:left ventricular cardiac muscle tissue morphogenesis;GO:0003300:cardiac muscle hypertrophy;GO:0005513:detection of calcium ion;GO:0006816:calcium ion transport;GO:0006874:cellular calcium ion homeostasis;GO:0010460:positive regulation of heart rate;GO:0010881:regulation of c…	GO:0005886:plasma membrane;GO:0014701:junctional sarcoplasmic reticulum membrane;GO:0016020:membrane;GO:0016021:integral component of membrane;GO:0016529:sarcoplasmic reticulum;GO:0030018:Z disc;GO:0033017:sarcoplasmic reticulum membrane;GO:0034704:calcium channel complex;GO:0043234:protein complex;	GO:0005218:intracellular ligand-gated calcium channel activity;GO:0005219:ryanodine-sensitive calcium-release channel activity;GO:0005262:calcium channel activity;GO:0005509:calcium ion binding;GO:0005515:protein binding;GO:0005516:calmodulin binding;GO:0015278:calcium-release channel activity;GO:0019899:enzyme binding;GO:0034236:protein kinase A catalytic subunit binding;GO:0034237:protein kinas…	K04962
ENSG00000267284	1231	29	1.31	0	0	-7.93367	-0.146257	2.24824e-05	0.00472995	Down	18	53388294	53455992	+	RP11-397A16.1	-	-	-	-	-
ENSG00000112273	2151	38	0.98	1	0.02	-5.2113	0.23912	2.2545e-05	0.00472995	Down	6	22569678	22571892	+	HDGFL1	hepatoma derived growth factor-like 1 [Source:HGNC Symbol%3BAcc:21095]	-	-	-	K16641
ENSG00000189221	4213	95	1.25	8	0.1	-3.68458	1.56477	2.30064e-05	0.00480933	Down	X	43515467	43606068	+	MAOA	monoamine oxidase A [Source:HGNC Symbol%3BAcc:6833]	GO:0006576:cellular biogenic amine metabolic process;GO:0006805:xenobiotic metabolic process;GO:0007268:synaptic transmission;GO:0007269:neurotransmitter secretion;GO:0007610:behavior;GO:0042135:neurotransmitter catabolic process;GO:0042136:neurotransmitter biosynthetic process;GO:0042420:dopamine catabolic process;GO:0044281:small molecule metabolic process;	GO:0005741:mitochondrial outer membrane;GO:0016021:integral component of membrane;	GO:0008131:primary amine oxidase activity;	K00274
ENSG00000138623	4309	166	2.14	1476	17.84	3.0152	5.41497	2.32469e-05	0.00484212	Ups	15	74701630	74726808	-	SEMA7A	semaphorin 7A%2C GPI membrane anchor (John Milton Hagen blood group) [Source:HGNC Symbol%3BAcc:10741]	GO:0006954:inflammatory response;GO:0006955:immune response;GO:0007229:integrin-mediated signaling pathway;GO:0007275:multicellular organismal development;GO:0007411:axon guidance;GO:0045773:positive regulation of axon extension;GO:0050727:regulation of inflammatory response;GO:0060907:positive regulation of macrophage cytokine production;GO:0070374:positive regulation of ERK1 and ERK2 cascade;	GO:0005886:plasma membrane;GO:0009897:external side of plasma membrane;GO:0031225:anchored component of membrane;	GO:0004872:receptor activity;GO:0005178:integrin binding;GO:0005515:protein binding;	K06529
ENSG00000232124	799	78	5.42	6	0.39	-3.80783	1.28066	2.45136e-05	0.00508766	Down	21	45621173	45622579	+	AP001057.1	-	-	-	-	-
ENSG00000082074	6100	311	2.83	39	0.33	-3.12742	3.29786	2.50369e-05	0.00517772	Down	5	39105338	39274630	-	FYB	FYN binding protein [Source:HGNC Symbol%3BAcc:4036]	GO:0006468:protein phosphorylation;GO:0006607:NLS-bearing protein import into nucleus;GO:0006955:immune response;GO:0007165:signal transduction;GO:0008150:biological_process;GO:0050852:T cell receptor signaling pathway;	GO:0005634:nucleus;GO:0005829:cytosol;GO:0015629:actin cytoskeleton;	GO:0005102:receptor binding;GO:0005515:protein binding;GO:0032403:protein complex binding;	K17698
ENSG00000232677	7201	86	0.66	773	5.59	3.02998	4.48454	2.55087e-05	0.00523877	Ups	19	36803969	36822620	-	LINC00665	long intergenic non-protein coding RNA 665 [Source:HGNC Symbol%3BAcc:44323]	-	-	-	-
ENSG00000188175	2483	355	7.93	45	0.94	-3.11244	3.48901	2.5513e-05	0.00523877	Down	7	92817899	92855837	-	HEPACAM2	HEPACAM family member 2 [Source:HGNC Symbol%3BAcc:27364]	GO:0000236:mitotic prometaphase;GO:0007067:mitotic nuclear division;GO:0051297:centrosome organization;GO:0051301:cell division;	GO:0000139:Golgi membrane;GO:0005794:Golgi apparatus;GO:0005813:centrosome;GO:0005819:spindle;GO:0016021:integral component of membrane;GO:0030496:midbody;	GO:0005515:protein binding;	-
ENSG00000197121	12761	17	0.07	184	0.75	3.29072	2.41611	2.63054e-05	0.00537677	Ups	2	197697728	197792520	-	PGAP1	post-GPI attachment to proteins 1 [Source:HGNC Symbol%3BAcc:25712]	GO:0006501:C-terminal protein lipidation;GO:0006505:GPI anchor metabolic process;GO:0006886:intracellular protein transport;GO:0007605:sensory perception of sound;GO:0009880:embryonic pattern specification;GO:0009948:anterior/posterior axis specification;GO:0015798:myo-inositol transport;GO:0016255:attachment of GPI anchor to protein;GO:0021871:forebrain regionalization;GO:0043687:post-translatio…	GO:0005783:endoplasmic reticulum;GO:0005789:endoplasmic reticulum membrane;GO:0016021:integral component of membrane;	GO:0004518:nuclease activity;GO:0016788:hydrolase activity, acting on ester bonds;GO:0042578:phosphoric ester hydrolase activity;	K05294
ENSG00000247765	2161	2	0.05	50	1.21	4.42785	0.555898	2.65437e-05	0.00537677	Ups	15	21941147	21968151	-	RP11-32B5.7	-	-	-	-	-
ENSG00000259207	4913	9	0.1	118	1.25	3.55902	1.77297	2.65744e-05	0.00537677	Ups	17	45331212	45421658	+	ITGB3	integrin%2C beta 3 (platelet glycoprotein IIIa%2C antigen CD61) [Source:HGNC Symbol%3BAcc:6156]	GO:0001934:positive regulation of protein phosphorylation;GO:0001938:positive regulation of endothelial cell proliferation;GO:0002576:platelet degranulation;GO:0006457:protein folding;GO:0007044:cell-substrate junction assembly;GO:0007155:cell adhesion;GO:0007160:cell-matrix adhesion;GO:0007229:integrin-mediated signaling pathway;GO:0007411:axon guidance;GO:0007596:blood coagulation;GO:0010595:po…	GO:0005634:nucleus;GO:0005886:plasma membrane;GO:0005887:integral component of plasma membrane;GO:0005925:focal adhesion;GO:0008305:integrin complex;GO:0031092:platelet alpha granule membrane;GO:0031258:lamellipodium membrane;GO:0042470:melanosome;GO:0071062:alphav-beta3 integrin-vitronectin complex;	GO:0003756:protein disulfide isomerase activity;GO:0004872:receptor activity;GO:0005161:platelet-derived growth factor receptor binding;GO:0005515:protein binding;GO:0042802:identical protein binding;GO:0043184:vascular endothelial growth factor receptor 2 binding;GO:0050839:cell adhesion molecule binding;	K06493
ENSG00000168209	2058	26222	706.86	3721	94.18	-2.9533	9.70452	2.65884e-05	0.00537677	Down	10	74033678	74035794	+	DDIT4	DNA-damage-inducible transcript 4 [Source:HGNC Symbol%3BAcc:24944]	GO:0001666:response to hypoxia;GO:0001764:neuron migration;GO:0007420:brain development;GO:0008283:cell proliferation;GO:0010801:negative regulation of peptidyl-threonine phosphorylation;GO:0030182:neuron differentiation;GO:0032007:negative regulation of TOR signaling;GO:0033137:negative regulation of peptidyl-serine phosphorylation;GO:0042771:intrinsic apoptotic signaling pathway in response to …	GO:0005622:intracellular;GO:0005737:cytoplasm;GO:0005739:mitochondrion;GO:0005829:cytosol;	GO:0071889:14-3-3 protein binding;	K08270
ENSG00000067992	2695	5	0.1	76	1.47	3.75819	1.15352	2.66494e-05	0.00537677	Ups	X	24483338	24557954	+	PDK3	pyruvate dehydrogenase kinase%2C isozyme 3 [Source:HGNC Symbol%3BAcc:8811]	GO:0006006:glucose metabolic process;GO:0006090:pyruvate metabolic process;GO:0010510:regulation of acetyl-CoA biosynthetic process from pyruvate;GO:0010906:regulation of glucose metabolic process;GO:0018105:peptidyl-serine phosphorylation;GO:0035357:peroxisome proliferator activated receptor signaling pathway;GO:0044237:cellular metabolic process;GO:0044281:small molecule metabolic process;GO:00…	GO:0005739:mitochondrion;GO:0005759:mitochondrial matrix;	GO:0004672:protein kinase activity;GO:0004674:protein serine/threonine kinase activity;GO:0004740:pyruvate dehydrogenase (acetyl-transferring) kinase activity;GO:0005515:protein binding;GO:0005524:ATP binding;	K00898
ENSG00000138772	5115	397	4.31	51	0.52	-3.09363	3.65133	2.68726e-05	0.00538036	Down	4	79472673	79531597	+	ANXA3	annexin A3 [Source:HGNC Symbol%3BAcc:541]	GO:0006909:phagocytosis;GO:0010595:positive regulation of endothelial cell migration;GO:0042742:defense response to bacterium;GO:0043312:neutrophil degranulation;GO:0045766:positive regulation of angiogenesis;GO:0051091:positive regulation of sequence-specific DNA binding transcription factor activity;	GO:0005737:cytoplasm;GO:0005886:plasma membrane;GO:0016020:membrane;GO:0030670:phagocytic vesicle membrane;GO:0042581:specific granule;	GO:0004859:phospholipase inhibitor activity;GO:0005509:calcium ion binding;GO:0005544:calcium-dependent phospholipid binding;GO:0019834:phospholipase A2 inhibitor activity;	K17089
ENSG00000118263	9262	1	0.01	41	0.23	5.06349	0.274354	2.69459e-05	0.00538036	Ups	2	207938861	208031991	-	KLF7	Kruppel-like factor 7 (ubiquitous) [Source:HGNC Symbol%3BAcc:6350]	GO:0006351:transcription, DNA-templated;GO:0006357:regulation of transcription from RNA polymerase II promoter;GO:0007411:axon guidance;GO:0045893:positive regulation of transcription, DNA-templated;GO:0048813:dendrite morphogenesis;	GO:0005634:nucleus;	GO:0003677:DNA binding;GO:0003700:sequence-specific DNA binding transcription factor activity;GO:0003713:transcription coactivator activity;GO:0008270:zinc ion binding;	K09207
ENSG00000220517	1237	1	0.04	41	1.73	5.06349	0.274354	2.69459e-05	0.00538036	Ups	6	25023475	25024711	-	ASS1P1	argininosuccinate synthetase 1 pseudogene 1 [Source:HGNC Symbol%3BAcc:759]	-	-	-	K01940
ENSG00000185559	2290	750	18.17	6396	145.48	2.95568	7.53339	2.72683e-05	0.00542601	Ups	14	101192042	101201539	+	DLK1	delta-like 1 homolog (Drosophila) [Source:HGNC Symbol%3BAcc:2907]	GO:0007219:Notch signaling pathway;GO:0007275:multicellular organismal development;GO:0009791:post-embryonic development;GO:0045746:negative regulation of Notch signaling pathway;GO:0048706:embryonic skeletal system development;	GO:0005615:extracellular space;GO:0009897:external side of plasma membrane;GO:0016021:integral component of membrane;	GO:0003674:molecular_function;	-
ENSG00000101333	6900	28	0.23	0	0	-7.88325	-0.191247	2.82471e-05	0.00554456	Down	20	9049410	9461889	+	PLCB4	phospholipase C%2C beta 4 [Source:HGNC Symbol%3BAcc:9059]	GO:0006629:lipid metabolic process;GO:0016042:lipid catabolic process;GO:0035556:intracellular signal transduction;GO:0043647:inositol phosphate metabolic process;GO:0044281:small molecule metabolic process;	GO:0005634:nucleus;GO:0005790:smooth endoplasmic reticulum;GO:0005829:cytosol;GO:0014069:postsynaptic density;GO:0030425:dendrite;	GO:0004435:phosphatidylinositol phospholipase C activity;GO:0004629:phospholipase C activity;GO:0004871:signal transducer activity;GO:0005509:calcium ion binding;	K05858
ENSG00000161270	5459	28	0.28	0	0	-7.88325	-0.191247	2.82471e-05	0.00554456	Down	19	36316866	36360189	-	NPHS1	nephrosis 1%2C congenital%2C Finnish type (nephrin) [Source:HGNC Symbol%3BAcc:7908]	GO:0007155:cell adhesion;GO:0007254:JNK cascade;GO:0007520:myoblast fusion;GO:0007588:excretion;GO:0030838:positive regulation of actin filament polymerization;GO:0032836:glomerular basement membrane development;GO:0044062:regulation of excretion;GO:0072015:glomerular visceral epithelial cell development;	GO:0005886:plasma membrane;GO:0005887:integral component of plasma membrane;GO:0036057:slit diaphragm;GO:0042995:cell projection;	GO:0005515:protein binding;GO:0017022:myosin binding;	K11394
ENSG00000174473	9241	28	0.17	0	0	-7.88325	-0.191247	2.82471e-05	0.00554456	Down	4	172733405	173962710	+	GALNTL6	UDP-N-acetyl-alpha-D-galactosamine:polypeptide N-acetylgalactosaminyltransferase-like 6 [Source:HGNC Symbol%3BAcc:33844]	GO:0006486:protein glycosylation;	GO:0000139:Golgi membrane;GO:0016021:integral component of membrane;	GO:0004653:polypeptide N-acetylgalactosaminyltransferase activity;GO:0046872:metal ion binding;	K00710
ENSG00000128641	9527	0	0	30	0.16	7.84662	-0.157895	2.82471e-05	0.00554456	Ups	2	192109911	192290115	+	MYO1B	myosin IB [Source:HGNC Symbol%3BAcc:7596]	GO:0030048:actin filament-based movement;GO:0051017:actin filament bundle assembly;	GO:0005737:cytoplasm;GO:0005886:plasma membrane;GO:0005903:brush border;GO:0016459:myosin complex;GO:0030175:filopodium;GO:0071944:cell periphery;	GO:0000146:microfilament motor activity;GO:0003774:motor activity;GO:0003779:actin binding;GO:0005516:calmodulin binding;GO:0005524:ATP binding;GO:0005546:phosphatidylinositol-4,5-bisphosphate binding;GO:0005547:phosphatidylinositol-3,4,5-trisphosphate binding;	K10356
ENSG00000248498	1807	468	14.37	62	1.79	-3.04982	3.89214	2.83673e-05	0.00554482	Down	8	47490835	47526145	-	ASNSP1	asparagine synthetase pseudogene 1 [Source:HGNC Symbol%3BAcc:754]	-	-	-	K01953
ENSG00000227591	477	54	6.28	3	0.33	-4.24782	0.747856	2.84399e-05	0.00554482	Down	1	209834709	209897470	-	RP1-28O10.1	-	-	-	-	-
ENSG00000110693	19632	291	0.82	37	0.1	-3.10725	3.20478	2.86924e-05	0.00557528	Down	11	15987995	16761138	-	SOX6	SRY (sex determining region Y)-box 6 [Source:HGNC Symbol%3BAcc:16421]	GO:0000122:negative regulation of transcription from RNA polymerase II promoter;GO:0000902:cell morphogenesis;GO:0001701:in utero embryonic development;GO:0006351:transcription, DNA-templated;GO:0006355:regulation of transcription, DNA-templated;GO:0007275:multicellular organismal development;GO:0007517:muscle organ development;GO:0009791:post-embryonic development;GO:0016458:gene silencing;GO:00…	GO:0005634:nucleus;	GO:0003677:DNA binding;GO:0003700:sequence-specific DNA binding transcription factor activity;GO:0005515:protein binding;GO:0043565:sequence-specific DNA binding;GO:0044212:transcription regulatory region DNA binding;GO:0046982:protein heterodimerization activity;	K09269
ENSG00000100077	9153	568	3.44	77	0.44	-3.01714	4.17389	2.93409e-05	0.0056613	Down	22	25960816	26125261	+	ADRBK2	adrenergic%2C beta%2C receptor kinase 2 [Source:HGNC Symbol%3BAcc:290]	GO:0007165:signal transduction;GO:0031623:receptor internalization;GO:0038032:termination of G-protein coupled receptor signaling pathway;	-	GO:0004672:protein kinase activity;GO:0004703:G-protein coupled receptor kinase activity;GO:0005524:ATP binding;GO:0005543:phospholipid binding;GO:0047696:beta-adrenergic receptor kinase activity;	K00910
ENSG00000158292	4082	6	0.08	84	1.07	3.64492	1.29781	2.94955e-05	0.0056613	Ups	1	6307406	6321035	-	GPR153	G protein-coupled receptor 153 [Source:HGNC Symbol%3BAcc:23618]	-	GO:0005886:plasma membrane;GO:0016021:integral component of membrane;	GO:0004930:G-protein coupled receptor activity;	K08437
ENSG00000235513	2500	69	1.53	5	0.1	-3.88813	1.10521	2.95262e-05	0.0056613	Down	22	41605126	41613631	-	RP4-756G23.5	-	-	-	-	-
ENSG00000197124	4968	5	0.06	75	0.79	3.73912	1.13668	2.95262e-05	0.0056613	Ups	19	20107867	20150315	-	ZNF682	zinc finger protein 682 [Source:HGNC Symbol%3BAcc:28857]	GO:0006351:transcription, DNA-templated;GO:0006355:regulation of transcription, DNA-templated;	GO:0005622:intracellular;GO:0005634:nucleus;	GO:0003676:nucleic acid binding;GO:0003677:DNA binding;GO:0046872:metal ion binding;	K09228
ENSG00000186777	2193	9	0.23	116	2.76	3.53439	1.75107	3.0439e-05	0.00581707	Ups	4	264464	299110	-	ZNF732	zinc finger protein 732 [Source:HGNC Symbol%3BAcc:37138]	GO:0006351:transcription, DNA-templated;GO:0006355:regulation of transcription, DNA-templated;	GO:0005634:nucleus;	GO:0003677:DNA binding;GO:0046872:metal ion binding;	K09228
ENSG00000119121	9287	12	0.07	140	0.79	3.39509	2.02393	3.0838e-05	0.00582828	Ups	9	77337411	77503010	-	TRPM6	transient receptor potential cation channel%2C subfamily M%2C member 6 [Source:HGNC Symbol%3BAcc:17995]	GO:0009636:response to toxic substance;	GO:0016021:integral component of membrane;GO:0016324:apical plasma membrane;GO:0031526:brush border membrane;	GO:0004674:protein serine/threonine kinase activity;GO:0005216:ion channel activity;GO:0005262:calcium channel activity;GO:0005515:protein binding;GO:0005524:ATP binding;GO:0046872:metal ion binding;	K04981
ENSG00000133794	6742	45	0.37	2	0.02	-4.54053	0.487222	3.08679e-05	0.00582828	Down	11	13298199	13408813	+	ARNTL	aryl hydrocarbon receptor nuclear translocator-like [Source:HGNC Symbol%3BAcc:701]	GO:0000060:protein import into nucleus, translocation;GO:0006351:transcription, DNA-templated;GO:0006355:regulation of transcription, DNA-templated;GO:0007623:circadian rhythm;GO:0032922:circadian regulation of gene expression;GO:0042176:regulation of protein catabolic process;GO:0045944:positive regulation of transcription from RNA polymerase II promoter;	GO:0005634:nucleus;GO:0005667:transcription factor complex;GO:0005737:cytoplasm;GO:0016604:nuclear body;	GO:0000982:RNA polymerase II core promoter proximal region sequence-specific DNA binding transcription factor activity;GO:0001190:RNA polymerase II transcription factor binding transcription factor activity involved in positive regulation of transcription;GO:0003677:DNA binding;GO:0003700:sequence-specific DNA binding transcription factor activity;GO:0004871:signal transducer activity;GO:0017162:…	K02296
ENSG00000155974	6378	45	0.39	2	0.02	-4.54053	0.487222	3.08679e-05	0.00582828	Down	12	66741211	67197966	-	GRIP1	glutamate receptor interacting protein 1 [Source:HGNC Symbol%3BAcc:18708]	GO:0007268:synaptic transmission;GO:0008104:protein localization;GO:0030521:androgen receptor signaling pathway;GO:0035556:intracellular signal transduction;GO:0045893:positive regulation of transcription, DNA-templated;	GO:0005783:endoplasmic reticulum;GO:0005829:cytosol;GO:0005886:plasma membrane;GO:0016023:cytoplasmic membrane-bounded vesicle;GO:0030054:cell junction;GO:0030425:dendrite;GO:0043005:neuron projection;GO:0045121:membrane raft;GO:0045211:postsynaptic membrane;GO:0055037:recycling endosome;	GO:0003713:transcription coactivator activity;GO:0008013:beta-catenin binding;GO:0008022:protein C-terminus binding;GO:0030159:receptor signaling complex scaffold activity;GO:0050681:androgen receptor binding;	-
ENSG00000189120	4070	173	2.36	1487	19.03	2.96637	5.43107	3.09003e-05	0.00582828	Ups	17	45922279	45933240	-	SP6	Sp6 transcription factor [Source:HGNC Symbol%3BAcc:14530]	GO:0006351:transcription, DNA-templated;GO:0006355:regulation of transcription, DNA-templated;GO:0008284:positive regulation of cell proliferation;GO:0042481:regulation of odontogenesis;	GO:0005634:nucleus;	GO:0003677:DNA binding;GO:0046872:metal ion binding;	K09196
ENSG00000185945	4773	36	0.42	1	0.01	-5.13355	0.16944	3.23096e-05	0.00607431	Down	X	101615316	101726732	-	NXF2B	nuclear RNA export factor 2B [Source:HGNC Symbol%3BAcc:23984]	GO:0006406:mRNA export from nucleus;	GO:0005634:nucleus;GO:0005730:nucleolus;GO:0005737:cytoplasm;GO:0015629:actin cytoskeleton;	GO:0000166:nucleotide binding;GO:0003723:RNA binding;	K14284
ENSG00000054793	8317	13	0.09	147	0.92	3.35103	2.09584	3.38191e-05	0.00633753	Ups	20	50213053	50385173	-	ATP9A	ATPase%2C class II%2C type 9A [Source:HGNC Symbol%3BAcc:13540]	GO:0045332:phospholipid translocation;	GO:0005769:early endosome;GO:0005794:Golgi apparatus;GO:0005802:trans-Golgi network;GO:0016021:integral component of membrane;GO:0031901:early endosome membrane;GO:0048471:perinuclear region of cytoplasm;GO:0055037:recycling endosome;	GO:0000287:magnesium ion binding;GO:0004012:phospholipid-translocating ATPase activity;GO:0005524:ATP binding;GO:0019829:cation-transporting ATPase activity;	K01530
ENSG00000120256	3715	55	0.82	491	6.88	3.01915	3.8361	3.53134e-05	0.00658685	Ups	6	150139934	150186199	-	LRP11	low density lipoprotein receptor-related protein 11 [Source:HGNC Symbol%3BAcc:16936]	-	GO:0016021:integral component of membrane;	-	-
ENSG00000271153	454	118	14.42	13	1.49	-3.30553	1.90077	3.54338e-05	0.00658685	Down	2	243160372	243160825	-	ABC7-43041300I9.1	-	-	-	-	K02893
ENSG00000132130	5117	0	0	29	0.3	7.79792	-0.200431	3.56805e-05	0.00658685	Ups	17	35294084	35301917	+	LHX1	LIM homeobox 1 [Source:HGNC Symbol%3BAcc:6593]	GO:0001655:urogenital system development;GO:0001657:ureteric bud development;GO:0001658:branching involved in ureteric bud morphogenesis;GO:0001702:gastrulation with mouth forming second;GO:0001705:ectoderm formation;GO:0001706:endoderm formation;GO:0001822:kidney development;GO:0006366:transcription from RNA polymerase II promoter;GO:0007267:cell-cell signaling;GO:0007389:pattern specification p…	GO:0005634:nucleus;GO:0043234:protein complex;	GO:0003700:sequence-specific DNA binding transcription factor activity;GO:0003714:transcription corepressor activity;GO:0008270:zinc ion binding;GO:0043565:sequence-specific DNA binding;	K09372
ENSG00000248713	10086	0	0	29	0.15	7.79792	-0.200431	3.56805e-05	0.00658685	Ups	4	100557686	100575805	-	RP11-766F14.2	Protein LOC285556 [Source:UniProtKB/TrEMBL%3BAcc:D6RIA3]	-	-	-	-
ENSG00000164542	6728	13	0.11	146	1.13	3.34119	2.08713	3.57184e-05	0.00658685	Ups	7	36363830	36429734	-	KIAA0895	KIAA0895 [Source:HGNC Symbol%3BAcc:22206]	-	-	-	K16467
ENSG00000182636	1886	44	1.29	2	0.06	-4.5082	0.45824	3.59785e-05	0.00659282	Down	15	23930565	23932450	-	NDN	necdin%2C melanoma antigen (MAGE) family member [Source:HGNC Symbol%3BAcc:7675]	GO:0001764:neuron migration;GO:0003016:respiratory system process;GO:0006351:transcription, DNA-templated;GO:0006355:regulation of transcription, DNA-templated;GO:0007399:nervous system development;GO:0007413:axonal fasciculation;GO:0007417:central nervous system development;GO:0008285:negative regulation of cell proliferation;GO:0008347:glial cell migration;GO:0009791:post-embryonic development;…	GO:0005634:nucleus;GO:0005813:centrosome;GO:0005829:cytosol;GO:0042995:cell projection;GO:0043204:perikaryon;	GO:0003677:DNA binding;GO:0043015:gamma-tubulin binding;	K19482
ENSG00000101493	8719	2	0.01	48	0.29	4.36911	0.504134	3.59785e-05	0.00659282	Ups	18	74069644	74207146	-	ZNF516	zinc finger protein 516 [Source:HGNC Symbol%3BAcc:28990]	GO:0006351:transcription, DNA-templated;GO:0006355:regulation of transcription, DNA-templated;	GO:0005634:nucleus;	GO:0003676:nucleic acid binding;GO:0003677:DNA binding;GO:0046872:metal ion binding;	K09228
ENSG00000255559	3236	67	1.15	5	0.08	-3.84577	1.06718	3.63588e-05	0.00662062	Down	8	146228197	146231432	+	ZNF252P-AS1	ZNF252P antisense RNA 1 [Source:HGNC Symbol%3BAcc:27821]	-	-	-	-
ENSG00000106178	617	5	0.45	73	6.16	3.70019	1.1024	3.63588e-05	0.00662062	Ups	7	75440983	75452674	-	CCL24	chemokine (C-C motif) ligand 24 [Source:HGNC Symbol%3BAcc:10623]	GO:0001938:positive regulation of endothelial cell proliferation;GO:0006935:chemotaxis;GO:0006954:inflammatory response;GO:0006955:immune response;GO:0007010:cytoskeleton organization;GO:0007165:signal transduction;GO:0007267:cell-cell signaling;GO:0008360:regulation of cell shape;GO:0030335:positive regulation of cell migration;GO:0030838:positive regulation of actin filament polymerization;GO:0…	GO:0005615:extracellular space;	GO:0008009:chemokine activity;	K05514
ENSG00000167355	2771	2005	40.14	292	5.49	-2.91533	6.00119	3.66376e-05	0.00665047	Down	11	5326206	5526882	-	AC104389.28	-	-	-	-	-
ENSG00000180353	5093	847	9.23	121	1.24	-2.94233	4.75697	3.7489e-05	0.00678374	Down	3	121350246	121379774	-	HCLS1	hematopoietic cell-specific Lyn substrate 1 [Source:HGNC Symbol%3BAcc:4844]	GO:0000122:negative regulation of transcription from RNA polymerase II promoter;GO:0006355:regulation of transcription, DNA-templated;GO:0008284:positive regulation of cell proliferation;GO:0009725:response to hormone;GO:0014068:positive regulation of phosphatidylinositol 3-kinase signaling;GO:0030218:erythrocyte differentiation;GO:0030833:regulation of actin filament polymerization;GO:0030854:po…	GO:0005634:nucleus;GO:0005667:transcription factor complex;GO:0005737:cytoplasm;GO:0005739:mitochondrion;GO:0005886:plasma membrane;	GO:0001085:RNA polymerase II transcription factor binding;GO:0005515:protein binding;GO:0017124:SH3 domain binding;GO:0019901:protein kinase binding;GO:0032403:protein complex binding;	K06106
ENSG00000115252	6274	11	0.1	129	1.07	3.40139	1.90924	3.76761e-05	0.00679637	Ups	2	183004763	183387919	-	PDE1A	phosphodiesterase 1A%2C calmodulin-dependent [Source:HGNC Symbol%3BAcc:8774]	GO:0007165:signal transduction;GO:0007173:epidermal growth factor receptor signaling pathway;GO:0007202:activation of phospholipase C activity;GO:0007596:blood coagulation;GO:0008543:fibroblast growth factor receptor signaling pathway;GO:0045087:innate immune response;GO:0048011:neurotrophin TRK receptor signaling pathway;	GO:0005829:cytosol;	GO:0004114:3',5'-cyclic-nucleotide phosphodiesterase activity;GO:0004117:calmodulin-dependent cyclic-nucleotide phosphodiesterase activity;GO:0005516:calmodulin binding;GO:0046872:metal ion binding;	K13755
ENSG00000260923	3154	1021	17.96	147	2.43	-2.93131	5.02718	3.8397e-05	0.0069049	Down	16	90252405	90289086	+	AC137934.1	-	-	-	-	-
ENSG00000122378	2337	15	0.36	158	3.52	3.25035	2.20577	4.16758e-05	0.00747133	Ups	10	82167585	82192753	+	FAM213A	family with sequence similarity 213%2C member A [Source:HGNC Symbol%3BAcc:28651]	GO:0045670:regulation of osteoclast differentiation;GO:0055114:oxidation-reduction process;	GO:0005737:cytoplasm;GO:0005739:mitochondrion;	GO:0016209:antioxidant activity;	K11447;K00384
ENSG00000185633	2806	143	2.83	17	0.32	-3.19887	2.18276	4.38325e-05	0.00783371	Down	12	57628686	57634498	-	NDUFA4L2	NADH dehydrogenase (ubiquinone) 1 alpha subcomplex%2C 4-like 2 [Source:HGNC Symbol%3BAcc:29836]	-	-	-	K03948
ENSG00000128165	4276	829	10.76	121	1.47	-2.91134	4.72967	4.43768e-05	0.00790659	Down	22	50919985	50924869	+	ADM2	adrenomedullin 2 [Source:HGNC Symbol%3BAcc:28898]	GO:0001525:angiogenesis;GO:0006468:protein phosphorylation;GO:0007189:adenylate cyclase-activating G-protein coupled receptor signaling pathway;GO:0007586:digestion;GO:0007631:feeding behavior;GO:0010628:positive regulation of gene expression;GO:0045766:positive regulation of angiogenesis;GO:0045776:negative regulation of blood pressure;	GO:0005576:extracellular region;	GO:0005179:hormone activity;GO:0032403:protein complex binding;	K02927
ENSG00000243352	281	26	5.13	0	0	-7.77681	-0.285598	4.53239e-05	0.00795297	Down	7	104552364	104552644	+	RN7SL8P	RNA%2C 7SL%2C cytoplasmic 8%2C pseudogene [Source:HGNC Symbol%3BAcc:10043]	-	-	-	-
ENSG00000248893	1219	26	1.18	0	0	-7.77681	-0.285598	4.53239e-05	0.00795297	Down	15	102495088	102496615	+	FAM138E	family with sequence similarity 138%2C member E [Source:HGNC Symbol%3BAcc:32335]	-	-	-	-
ENSG00000264734	720	26	2	0	0	-7.77681	-0.285598	4.53239e-05	0.00795297	Down	17	25316215	25326967	-	RP11-260A9.6	-	-	-	-	-
ENSG00000270619	190	26	7.59	0	0	-7.77681	-0.285598	4.53239e-05	0.00795297	Down	X	117412122	117417330	+	RP11-197B12.1	-	-	-	-	K15224
ENSG00000198046	9129	0	0	28	0.16	7.74753	-0.244279	4.53239e-05	0.00795297	Ups	19	56950694	56989434	-	ZNF667	zinc finger protein 667 [Source:HGNC Symbol%3BAcc:28854]	GO:0006351:transcription, DNA-templated;GO:0006355:regulation of transcription, DNA-templated;	GO:0005622:intracellular;GO:0005634:nucleus;	GO:0003676:nucleic acid binding;GO:0003677:DNA binding;GO:0046872:metal ion binding;	K09228
ENSG00000121406	9279	16	0.1	163	0.92	3.20286	2.25386	4.67672e-05	0.00817409	Ups	19	58038693	58068910	+	ZNF549	zinc finger protein 549 [Source:HGNC Symbol%3BAcc:26632]	GO:0006351:transcription, DNA-templated;GO:0006355:regulation of transcription, DNA-templated;	GO:0005622:intracellular;GO:0005634:nucleus;	GO:0003676:nucleic acid binding;GO:0003677:DNA binding;GO:0046872:metal ion binding;	K09228
ENSG00000135074	7710	20	0.14	194	1.31	3.13406	2.50534	4.68664e-05	0.00817409	Ups	5	156822542	157002783	-	ADAM19	ADAM metallopeptidase domain 19 [Source:HGNC Symbol%3BAcc:197]	GO:0006508:proteolysis;GO:0006509:membrane protein ectodomain proteolysis;GO:0007507:heart development;	GO:0016021:integral component of membrane;	GO:0004222:metalloendopeptidase activity;GO:0008270:zinc ion binding;GO:0017124:SH3 domain binding;	K08608
ENSG00000130707	3050	451	8.2	64	1.09	-2.95075	3.85003	4.75096e-05	0.00826139	Down	9	133320316	133376661	+	ASS1	argininosuccinate synthase 1 [Source:HGNC Symbol%3BAcc:758]	GO:0000050:urea cycle;GO:0006526:arginine biosynthetic process;GO:0034641:cellular nitrogen compound metabolic process;GO:0044281:small molecule metabolic process;	GO:0005737:cytoplasm;GO:0005829:cytosol;	GO:0004055:argininosuccinate synthase activity;GO:0005515:protein binding;GO:0005524:ATP binding;	K01940
ENSG00000231196	657	50	4.22	3	0.24	-4.13704	0.648578	4.85126e-05	0.00841054	Down	1	147762996	147767966	-	RP11-495P10.8	-	-	-	-	-
ENSG00000170776	20279	5	0.01	70	0.18	3.63976	1.04937	5.00907e-05	0.00865822	Ups	15	85923802	86292586	+	AKAP13	A kinase (PRKA) anchor protein 13 [Source:HGNC Symbol%3BAcc:371]	GO:0007264:small GTPase mediated signal transduction;GO:0035023:regulation of Rho protein signal transduction;GO:0035556:intracellular signal transduction;GO:0043065:positive regulation of apoptotic process;GO:0048011:neurotrophin TRK receptor signaling pathway;GO:0051056:regulation of small GTPase mediated signal transduction;GO:0097190:apoptotic signaling pathway;GO:1900169:regulation of glucoc…	GO:0005634:nucleus;GO:0005737:cytoplasm;GO:0005829:cytosol;GO:0016020:membrane;	GO:0004691:cAMP-dependent protein kinase activity;GO:0004871:signal transducer activity;GO:0005089:Rho guanyl-nucleotide exchange factor activity;GO:0005515:protein binding;GO:0005543:phospholipid binding;GO:0016301:kinase activity;GO:0046872:metal ion binding;	K16529
ENSG00000124657	942	160	9.42	20	1.11	-3.12799	2.3493	5.2395e-05	0.00902956	Down	6	27925019	27925960	+	OR2B6	olfactory receptor%2C family 2%2C subfamily B%2C member 6 [Source:HGNC Symbol%3BAcc:8241]	-	GO:0005886:plasma membrane;GO:0016021:integral component of membrane;	GO:0004930:G-protein coupled receptor activity;GO:0004984:olfactory receptor activity;	K04257
ENSG00000160703	5320	84	0.88	8	0.08	-3.50727	1.40599	5.55783e-05	0.00951264	Down	11	119037277	119054725	+	NLRX1	NLR family member X1 [Source:HGNC Symbol%3BAcc:29890]	GO:0019048:modulation by virus of host morphology or physiology;GO:0032480:negative regulation of type I interferon production;GO:0045087:innate immune response;	GO:0005739:mitochondrion;GO:0005741:mitochondrial outer membrane;	GO:0005515:protein binding;GO:0005524:ATP binding;	K12653
ENSG00000226539	718	49	3.79	3	0.22	-4.10796	0.622667	5.56909e-05	0.00951264	Down	2	224569338	224570055	+	AC012512.1	-	-	-	-	K09113
ENSG00000263567	505	49	5.38	3	0.31	-4.10796	0.622667	5.56909e-05	0.00951264	Down	17	30089459	30096067	+	RP11-805L22.3	-	-	-	-	-
ENSG00000256229	4261	44	0.57	373	4.56	2.94388	3.45223	5.75798e-05	0.00972029	Ups	19	20278037	20311299	+	ZNF486	zinc finger protein 486 [Source:HGNC Symbol%3BAcc:20807]	GO:0006351:transcription, DNA-templated;GO:0006355:regulation of transcription, DNA-templated;	GO:0005622:intracellular;GO:0005634:nucleus;	GO:0003676:nucleic acid binding;GO:0003677:DNA binding;GO:0046872:metal ion binding;	K09228
ENSG00000241476	1536	41	1.48	2	0.07	-4.4066	0.367678	5.77951e-05	0.00972029	Down	X	52725946	52736239	-	SSX2	synovial sarcoma%2C X breakpoint 2 [Source:HGNC Symbol%3BAcc:11336]	GO:0006351:transcription, DNA-templated;GO:0006355:regulation of transcription, DNA-templated;	GO:0005634:nucleus;	GO:0003676:nucleic acid binding;GO:0005515:protein binding;	K15625
ENSG00000132972	5634	25	0.25	0	0	-7.72049	-0.335157	5.79138e-05	0.00972029	Down	13	25338290	25454059	+	RNF17	ring finger protein 17 [Source:HGNC Symbol%3BAcc:10060]	GO:0007275:multicellular organismal development;GO:0007286:spermatid development;	GO:0005634:nucleus;GO:0005737:cytoplasm;	GO:0003676:nucleic acid binding;GO:0008270:zinc ion binding;GO:0042803:protein homodimerization activity;	K18405
ENSG00000237534	817	25	1.7	0	0	-7.72049	-0.335157	5.79138e-05	0.00972029	Down	13	69796478	69866286	+	LINC00383	long intergenic non-protein coding RNA 383 [Source:HGNC Symbol%3BAcc:42710]	-	-	-	-
ENSG00000224303	957	0	0	27	1.47	7.69531	-0.289521	5.79138e-05	0.00972029	Ups	9	43144980	43160008	-	RP11-327I22.5	-	-	-	-	-
ENSG00000246363	2941	0	0	27	0.48	7.69531	-0.289521	5.79138e-05	0.00972029	Ups	12	89404458	89413456	-	RP11-13A1.1	-	-	-	-	-
ENSG00000187796	6699	1920	15.9	297	2.31	-2.82835	5.94922	5.88269e-05	0.009845	Down	9	139256355	139268133	-	CARD9	caspase recruitment domain family%2C member 9 [Source:HGNC Symbol%3BAcc:16391]	GO:0009620:response to fungus;GO:0032494:response to peptidoglycan;GO:0032495:response to muramyl dipeptide;GO:0032755:positive regulation of interleukin-6 production;GO:0032760:positive regulation of tumor necrosis factor production;GO:0032874:positive regulation of stress-activated MAPK cascade;GO:0035872:nucleotide-binding domain, leucine rich repeat containing receptor signaling pathway;GO:00…	GO:0005737:cytoplasm;	GO:0042803:protein homodimerization activity;GO:0050700:CARD domain binding;	K12794
ENSG00000119283	9326	48	0.29	3	0.02	-4.07829	0.596287	6.40524e-05	0.0106886	Down	1	231297858	231357302	+	TRIM67	tripartite motif containing 67 [Source:HGNC Symbol%3BAcc:31859]	GO:0010976:positive regulation of neuron projection development;GO:0046580:negative regulation of Ras protein signal transduction;GO:2000060:positive regulation of protein ubiquitination involved in ubiquitin-dependent protein catabolic process;	GO:0005622:intracellular;GO:0005737:cytoplasm;GO:0005856:cytoskeleton;	GO:0008270:zinc ion binding;	K10649
ENSG00000156345	5727	12	0.12	127	1.16	3.25463	1.90008	6.6541e-05	0.011072	Ups	9	90581356	90589668	-	CDK20	cyclin-dependent kinase 20 [Source:HGNC Symbol%3BAcc:21420]	GO:0007275:multicellular organismal development;GO:0051301:cell division;	GO:0005634:nucleus;GO:0005737:cytoplasm;GO:0005929:cilium;	GO:0004693:cyclin-dependent protein serine/threonine kinase activity;GO:0005515:protein binding;GO:0005524:ATP binding;	K08817
ENSG00000106003	3372	2	0.03	44	0.68	4.24394	0.394602	6.80293e-05	0.0112872	Ups	7	2552163	2568811	+	LFNG	LFNG O-fucosylpeptide 3-beta-N-acetylglucosaminyltransferase [Source:HGNC Symbol%3BAcc:6560]	GO:0001541:ovarian follicle development;GO:0007143:female meiotic division;GO:0007219:Notch signaling pathway;GO:0007386:compartment pattern specification;GO:0009887:organ morphogenesis;GO:0032092:positive regulation of protein binding;GO:0045747:positive regulation of Notch signaling pathway;	GO:0005576:extracellular region;GO:0030173:integral component of Golgi membrane;	GO:0003674:molecular_function;GO:0033829:O-fucosylpeptide 3-beta-N-acetylglucosaminyltransferase activity;GO:0046872:metal ion binding;	K05948
ENSG00000170909	2069	33	0.88	1	0.03	-5.00845	0.0582694	6.91332e-05	0.0114376	Down	19	54597933	54606000	-	OSCAR	osteoclast associated%2C immunoglobulin-like receptor [Source:HGNC Symbol%3BAcc:29960]	-	GO:0005576:extracellular region;GO:0005886:plasma membrane;GO:0016021:integral component of membrane;	-	K14377
ENSG00000226004	573	61	5.91	5	0.45	-3.71067	0.946769	6.97257e-05	0.0115028	Down	6	138264216	138266939	-	RP11-10J5.1	-	-	-	-	-
ENSG00000068985	665	637	53.14	98	7.68	-2.83511	4.35989	7.05554e-05	0.0116066	Down	X	49452053	49460596	-	PAGE1	P antigen family%2C member 1 (prostate associated) [Source:HGNC Symbol%3BAcc:4107]	GO:0006968:cellular defense response;	-	-	-
ENSG00000126010	1929	6	0.17	74	2	3.46236	1.13779	7.08666e-05	0.0116247	Ups	X	16141679	16171144	+	GRPR	gastrin-releasing peptide receptor [Source:HGNC Symbol%3BAcc:4609]	GO:0007186:G-protein coupled receptor signaling pathway;GO:0008283:cell proliferation;GO:0042127:regulation of cell proliferation;	GO:0005886:plasma membrane;GO:0005887:integral component of plasma membrane;	GO:0004946:bombesin receptor activity;GO:0008528:G-protein coupled peptide receptor activity;	K04169
ENSG00000254910	392	81	11.46	9	1.2	-3.28754	1.37415	7.16711e-05	0.0117235	Down	11	310139	311141	-	RP11-326C3.7	-	-	-	-	-
ENSG00000198756	7339	3666	27.71	588	4.17	-2.77637	6.88809	7.37365e-05	0.0119723	Down	1	183898796	184006863	-	COLGALT2	collagen beta(1-O)galactosyltransferase 2 [Source:HGNC Symbol%3BAcc:16790]	GO:0009103:lipopolysaccharide biosynthetic process;GO:0030198:extracellular matrix organization;	GO:0005788:endoplasmic reticulum lumen;	GO:0050211:procollagen galactosyltransferase activity;	K11703
ENSG00000227621	809	47	3.22	3	0.19	-4.04799	0.569422	7.38123e-05	0.0119723	Down	1	224044281	224045089	-	PHBP11	prohibitin pseudogene 11 [Source:HGNC Symbol%3BAcc:39290]	-	-	-	K17080
ENSG00000173083	4721	3	0.04	51	0.56	3.89867	0.607247	7.38123e-05	0.0119723	Ups	4	84213614	84256306	-	HPSE	heparanase [Source:HGNC Symbol%3BAcc:5164]	GO:0005975:carbohydrate metabolic process;GO:0006027:glycosaminoglycan catabolic process;GO:0006029:proteoglycan metabolic process;GO:0007160:cell-matrix adhesion;GO:0010575:positive regulation of vascular endothelial growth factor production;GO:0030194:positive regulation of blood coagulation;GO:0030200:heparan sulfate proteoglycan catabolic process;GO:0030203:glycosaminoglycan metabolic process…	GO:0005576:extracellular region;GO:0005634:nucleus;GO:0005764:lysosome;GO:0005765:lysosomal membrane;GO:0016020:membrane;GO:0043202:lysosomal lumen;GO:0045121:membrane raft;	GO:0004566:beta-glucuronidase activity;GO:0005515:protein binding;GO:0016798:hydrolase activity, acting on glycosyl bonds;GO:0030305:heparanase activity;GO:0045545:syndecan binding;GO:0046983:protein dimerization activity;	K07964
ENSG00000230227	935	24	1.42	0	0	-7.66188	-0.386451	7.44607e-05	0.0119768	Down	X	35644247	35645181	+	SIAH1P1	siah E3 ubiquitin protein ligase 1 pseudogene 1 [Source:HGNC Symbol%3BAcc:30966]	-	-	-	K04506
ENSG00000050327	5818	0	0	26	0.23	7.64113	-0.336249	7.44607e-05	0.0119768	Ups	7	144052381	144077725	+	ARHGEF5	Rho guanine nucleotide exchange factor (GEF) 5 [Source:HGNC Symbol%3BAcc:13209]	GO:0002408:myeloid dendritic cell chemotaxis;GO:0030036:actin cytoskeleton organization;GO:0035023:regulation of Rho protein signal transduction;GO:0035556:intracellular signal transduction;GO:0071803:positive regulation of podosome assembly;	GO:0005737:cytoplasm;GO:0005886:plasma membrane;	GO:0005089:Rho guanyl-nucleotide exchange factor activity;GO:0005525:GTP binding;GO:0005543:phospholipid binding;	-
ENSG00000211753	364	0	0	26	3.72	7.64113	-0.336249	7.44607e-05	0.0119768	Ups	7	142428484	142428984	+	TRBV28	T cell receptor beta variable 28 [Source:HGNC Symbol%3BAcc:12209]	-	-	-	-
ENSG00000122694	3016	153	2.81	20	0.35	-3.0635	2.29253	7.56192e-05	0.0121294	Down	9	36136732	36163910	+	GLIPR2	GLI pathogenesis-related 2 [Source:HGNC Symbol%3BAcc:18007]	-	GO:0000139:Golgi membrane;GO:0005576:extracellular region;	-	-
ENSG00000114270	11071	4	0.02	59	0.28	3.70718	0.813789	7.67128e-05	0.0122709	Ups	3	48601506	48632700	-	COL7A1	collagen%2C type VII%2C alpha 1 [Source:HGNC Symbol%3BAcc:2214]	GO:0007155:cell adhesion;GO:0008544:epidermis development;GO:0022617:extracellular matrix disassembly;GO:0030198:extracellular matrix organization;GO:0030574:collagen catabolic process;	GO:0005576:extracellular region;GO:0005590:collagen type VII trimer;GO:0005604:basement membrane;GO:0005788:endoplasmic reticulum lumen;GO:0031012:extracellular matrix;	GO:0004867:serine-type endopeptidase inhibitor activity;GO:0005515:protein binding;	K16628
ENSG00000204805	1401	60	2.38	5	0.19	-3.68687	0.925697	7.80401e-05	0.0124146	Down	9	44997777	44999352	+	FAM27E4	family with sequence similarity 27%2C member E4 [Source:HGNC Symbol%3BAcc:44415]	-	-	-	-
ENSG00000173546	8290	5	0.03	66	0.41	3.55503	0.975462	7.80401e-05	0.0124146	Ups	15	75966663	76005189	-	CSPG4	chondroitin sulfate proteoglycan 4 [Source:HGNC Symbol%3BAcc:2466]	GO:0000187:activation of MAPK activity;GO:0001525:angiogenesis;GO:0005975:carbohydrate metabolic process;GO:0007169:transmembrane receptor protein tyrosine kinase signaling pathway;GO:0008283:cell proliferation;GO:0008347:glial cell migration;GO:0030203:glycosaminoglycan metabolic process;GO:0030204:chondroitin sulfate metabolic process;GO:0030206:chondroitin sulfate biosynthetic process;GO:00302…	GO:0005576:extracellular region;GO:0005796:Golgi lumen;GO:0005887:integral component of plasma membrane;GO:0009986:cell surface;GO:0016324:apical plasma membrane;GO:0031258:lamellipodium membrane;GO:0043202:lysosomal lumen;	GO:0004871:signal transducer activity;GO:0019901:protein kinase binding;	K08115
ENSG00000233024	3030	74	1.35	7	0.12	-3.51402	1.22881	7.84456e-05	0.0124449	Down	16	18451943	18473188	-	NPIPA7	LOC339047 protein%3B Nuclear pore complex-interacting protein family member A3%3B Nuclear pore complex-interacting protein family member A5%3B Protein PKD1P1 [Source:UniProtKB/TrEMBL%3BAcc:Q0P618]	-	-	-	K04985;K17985
ENSG00000131409	3121	134	2.38	1027	17.14	2.8007	4.91885	7.98574e-05	0.0126343	Ups	19	51020149	51071302	-	LRRC4B	leucine rich repeat containing 4B [Source:HGNC Symbol%3BAcc:25042]	GO:0051965:positive regulation of synapse assembly;	GO:0005886:plasma membrane;GO:0016021:integral component of membrane;GO:0030054:cell junction;GO:0042734:presynaptic membrane;	GO:0005102:receptor binding;	K16360
ENSG00000092621	5622	7025	69.32	1147	10.63	-2.75082	7.82927	8.08016e-05	0.0127488	Down	1	120202421	120286838	+	PHGDH	phosphoglycerate dehydrogenase [Source:HGNC Symbol%3BAcc:8923]	GO:0006541:glutamine metabolic process;GO:0006544:glycine metabolic process;GO:0006564:L-serine biosynthetic process;GO:0006566:threonine metabolic process;GO:0007420:brain development;GO:0008652:cellular amino acid biosynthetic process;GO:0009448:gamma-aminobutyric acid metabolic process;GO:0010468:regulation of gene expression;GO:0019530:taurine metabolic process;GO:0021510:spinal cord developm…	GO:0005829:cytosol;	GO:0004617:phosphoglycerate dehydrogenase activity;GO:0009055:electron carrier activity;GO:0051287:NAD binding;	K00058
ENSG00000182798	1611	20	0.69	180	5.82	3.02608	2.41086	8.11899e-05	0.0127753	Ups	X	16185604	16189587	+	MAGEB17	melanoma antigen family B%2C 17 [Source:HGNC Symbol%3BAcc:17418]	-	-	-	-
ENSG00000087253	7439	344	2.57	52	0.36	-2.85903	3.47236	8.19464e-05	0.0128594	Down	16	55542910	55620582	+	LPCAT2	lysophosphatidylcholine acyltransferase 2 [Source:HGNC Symbol%3BAcc:26032]	GO:0006644:phospholipid metabolic process;GO:0006663:platelet activating factor biosynthetic process;GO:0036151:phosphatidylcholine acyl-chain remodeling;GO:0044281:small molecule metabolic process;GO:0046474:glycerophospholipid biosynthetic process;	GO:0000139:Golgi membrane;GO:0005783:endoplasmic reticulum;GO:0005789:endoplasmic reticulum membrane;GO:0005795:Golgi stack;GO:0005811:lipid particle;GO:0016021:integral component of membrane;	GO:0005509:calcium ion binding;GO:0016746:transferase activity, transferring acyl groups;GO:0047184:1-acylglycerophosphocholine O-acyltransferase activity;GO:0047192:1-alkylglycerophosphocholine O-acetyltransferase activity;	K13510
ENSG00000134757	5525	9	0.09	102	0.96	3.34906	1.58757	8.30948e-05	0.0130043	Ups	18	29027758	29058665	+	DSG3	desmoglein 3 [Source:HGNC Symbol%3BAcc:3050]	GO:0006915:apoptotic process;GO:0006921:cellular component disassembly involved in execution phase of apoptosis;GO:0007156:homophilic cell adhesion via plasma membrane adhesion molecules;	GO:0005829:cytosol;GO:0005886:plasma membrane;GO:0016021:integral component of membrane;GO:0030057:desmosome;	GO:0005509:calcium ion binding;	K07598
ENSG00000008056	3203	8	0.14	94	1.53	3.39895	1.47072	8.41566e-05	0.0131015	Ups	X	47431303	47479252	-	SYN1	synapsin I [Source:HGNC Symbol%3BAcc:11494]	GO:0007268:synaptic transmission;GO:0007269:neurotransmitter secretion;	GO:0005794:Golgi apparatus;GO:0005829:cytosol;GO:0008021:synaptic vesicle;GO:0030054:cell junction;GO:0030425:dendrite;	GO:0003779:actin binding;GO:0003824:catalytic activity;GO:0005215:transporter activity;GO:0005524:ATP binding;	-
ENSG00000117525	2875	1	0.02	34	0.62	4.79434	0.0393078	8.43945e-05	0.0131015	Ups	1	94994781	95007356	-	F3	coagulation factor III (thromboplastin%2C tissue factor) [Source:HGNC Symbol%3BAcc:3541]	GO:0001938:positive regulation of endothelial cell proliferation;GO:0002541:activation of plasma proteins involved in acute inflammatory response;GO:0002543:activation of blood coagulation via clotting cascade;GO:0006919:activation of cysteine-type endopeptidase activity involved in apoptotic process;GO:0007596:blood coagulation;GO:0007598:blood coagulation, extrinsic pathway;GO:0010641:positive …	GO:0005615:extracellular space;GO:0005886:plasma membrane;GO:0009986:cell surface;GO:0016021:integral component of membrane;GO:0031012:extracellular matrix;GO:0031233:intrinsic component of external side of plasma membrane;	GO:0002020:protease binding;GO:0005515:protein binding;GO:0005543:phospholipid binding;	K03901
ENSG00000146090	2957	1	0.02	34	0.6	4.79434	0.0393078	8.43945e-05	0.0131015	Ups	5	179527795	179636153	-	RASGEF1C	RasGEF domain family%2C member 1C [Source:HGNC Symbol%3BAcc:27400]	GO:0007264:small GTPase mediated signal transduction;GO:0051056:regulation of small GTPase mediated signal transduction;	GO:0005622:intracellular;	GO:0005085:guanyl-nucleotide exchange factor activity;	-
ENSG00000135905	11065	3	0.02	50	0.24	3.87017	0.582504	8.52291e-05	0.0131634	Ups	2	225629807	225907162	-	DOCK10	dedicator of cytokinesis 10 [Source:HGNC Symbol%3BAcc:23479]	GO:0007264:small GTPase mediated signal transduction;	-	GO:0005085:guanyl-nucleotide exchange factor activity;GO:0005089:Rho guanyl-nucleotide exchange factor activity;GO:0005543:phospholipid binding;GO:0017048:Rho GTPase binding;	K17985
ENSG00000169439	4528	23	0.28	200	2.3	2.97746	2.56452	8.52478e-05	0.0131634	Ups	8	97505579	97624000	+	SDC2	syndecan 2 [Source:HGNC Symbol%3BAcc:10659]	GO:0001523:retinoid metabolic process;GO:0001666:response to hypoxia;GO:0005975:carbohydrate metabolic process;GO:0006024:glycosaminoglycan biosynthetic process;GO:0006027:glycosaminoglycan catabolic process;GO:0007603:phototransduction, visible light;GO:0008150:biological_process;GO:0030198:extracellular matrix organization;GO:0030203:glycosaminoglycan metabolic process;GO:0030204:chondroitin su…	GO:0005796:Golgi lumen;GO:0005886:plasma membrane;GO:0005887:integral component of plasma membrane;GO:0016020:membrane;GO:0016021:integral component of membrane;GO:0043025:neuronal cell body;GO:0043202:lysosomal lumen;	GO:0005515:protein binding;GO:0008092:cytoskeletal protein binding;GO:0030165:PDZ domain binding;	K16336
ENSG00000140044	6235	327	2.91	49	0.41	-2.87144	3.39824	8.86307e-05	0.0136494	Down	14	75894419	75940814	+	JDP2	Jun dimerization protein 2 [Source:HGNC Symbol%3BAcc:17546]	GO:0000122:negative regulation of transcription from RNA polymerase II promoter;GO:0006351:transcription, DNA-templated;GO:0031065:positive regulation of histone deacetylation;GO:0045599:negative regulation of fat cell differentiation;	GO:0005634:nucleus;	GO:0003682:chromatin binding;GO:0003690:double-stranded DNA binding;GO:0003700:sequence-specific DNA binding transcription factor activity;GO:0043565:sequence-specific DNA binding;GO:0046982:protein heterodimerization activity;	K09033
ENSG00000223812	1009	502	27.6	79	4.08	-2.80205	4.02172	9.23676e-05	0.0141871	Down	3	191275113	191308145	+	RP11-197K6.1	-	-	-	-	-
ENSG00000259560	448	38	4.71	2	0.23	-4.29731	0.271131	9.50166e-05	0.0144929	Down	15	87975289	88247083	-	RP11-648K4.2	-	-	-	-	-
ENSG00000103522	4219	23	0.3	0	0	-7.60079	-0.439607	9.63608e-05	0.0144929	Down	16	27413483	27462115	+	IL21R	interleukin 21 receptor [Source:HGNC Symbol%3BAcc:6006]	GO:0030101:natural killer cell activation;GO:0038114:interleukin-21-mediated signaling pathway;	GO:0016021:integral component of membrane;	GO:0001532:interleukin-21 receptor activity;	K05075
ENSG00000152952	7646	23	0.17	0	0	-7.60079	-0.439607	9.63608e-05	0.0144929	Down	3	145787227	145881440	-	PLOD2	procollagen-lysine%2C 2-oxoglutarate 5-dioxygenase 2 [Source:HGNC Symbol%3BAcc:9082]	GO:0001666:response to hypoxia;GO:0006464:cellular protein modification process;GO:0030198:extracellular matrix organization;	GO:0005581:collagen trimer;GO:0005783:endoplasmic reticulum;GO:0005789:endoplasmic reticulum membrane;GO:0030867:rough endoplasmic reticulum membrane;	GO:0005506:iron ion binding;GO:0008475:procollagen-lysine 5-dioxygenase activity;GO:0031418:L-ascorbic acid binding;	K13645
ENSG00000270038	725	23	1.76	0	0	-7.60079	-0.439607	9.63608e-05	0.0144929	Down	14	96110845	96111569	+	RP11-1070N10.7	-	-	-	-	-
ENSG00000169252	2041	0	0	25	0.64	7.58484	-0.384565	9.63608e-05	0.0144929	Ups	5	148206156	148208196	+	ADRB2	adrenoceptor beta 2%2C surface [Source:HGNC Symbol%3BAcc:286]	GO:0002024:diet induced thermogenesis;GO:0002025:vasodilation by norepinephrine-epinephrine involved in regulation of systemic arterial blood pressure;GO:0002028:regulation of sodium ion transport;GO:0002032:desensitization of G-protein coupled receptor protein signaling pathway by arrestin;GO:0006898:receptor-mediated endocytosis;GO:0007166:cell surface receptor signaling pathway;GO:0007171:acti…	GO:0005634:nucleus;GO:0005764:lysosome;GO:0005768:endosome;GO:0005886:plasma membrane;GO:0005887:integral component of plasma membrane;GO:0016324:apical plasma membrane;GO:0043235:receptor complex;	GO:0004941:beta2-adrenergic receptor activity;GO:0005515:protein binding;GO:0008179:adenylate cyclase binding;GO:0015459:potassium channel regulator activity;GO:0042803:protein homodimerization activity;GO:0051380:norepinephrine binding;	K04142
ENSG00000184811	3596	0	0	25	0.36	7.58484	-0.384565	9.63608e-05	0.0144929	Ups	17	1182957	1204281	+	TUSC5	tumor suppressor candidate 5 [Source:HGNC Symbol%3BAcc:29592]	GO:0009607:response to biotic stimulus;	GO:0016021:integral component of membrane;	-	-
ENSG00000198153	1566	0	0	25	0.83	7.58484	-0.384565	9.63608e-05	0.0144929	Ups	19	22867969	22869534	+	ZNF849P	zinc finger protein 849%2C pseudogene [Source:HGNC Symbol%3BAcc:34389]	-	-	-	K09228
ENSG00000271754	545	0	0	25	2.39	7.58484	-0.384565	9.63608e-05	0.0144929	Ups	6	43486918	43487462	-	RP3-337H4.9	-	-	-	-	-
ENSG00000186197	3726	304	4.53	46	0.64	-2.85716	3.2955	9.75019e-05	0.0146265	Down	1	236511562	236648214	+	EDARADD	EDAR-associated death domain [Source:HGNC Symbol%3BAcc:14341]	GO:0001942:hair follicle development;GO:0007165:signal transduction;GO:0030154:cell differentiation;GO:0042475:odontogenesis of dentin-containing tooth;GO:0061153:trachea gland development;	GO:0005737:cytoplasm;	-	K01689
ENSG00000145246	7965	4	0.03	56	0.37	3.63207	0.748632	9.9074e-05	0.014824	Ups	4	47487305	47595503	+	ATP10D	ATPase%2C class V%2C type 10D [Source:HGNC Symbol%3BAcc:13549]	GO:0006812:cation transport;GO:0034220:ion transmembrane transport;GO:0045332:phospholipid translocation;GO:0055085:transmembrane transport;	GO:0005783:endoplasmic reticulum;GO:0005789:endoplasmic reticulum membrane;GO:0005886:plasma membrane;GO:0016021:integral component of membrane;	GO:0000287:magnesium ion binding;GO:0004012:phospholipid-translocating ATPase activity;GO:0005515:protein binding;GO:0005524:ATP binding;GO:0019829:cation-transporting ATPase activity;	K01530
ENSG00000169255	4183	23	0.31	196	2.44	2.94833	2.53922	9.9811e-05	0.0148958	Ups	3	160801671	160823172	-	B3GALNT1	beta-1%2C3-N-acetylgalactosaminyltransferase 1 (globoside blood group) [Source:HGNC Symbol%3BAcc:918]	GO:0006486:protein glycosylation;GO:0009312:oligosaccharide biosynthetic process;	GO:0000139:Golgi membrane;GO:0016020:membrane;GO:0016021:integral component of membrane;	GO:0008378:galactosyltransferase activity;GO:0008499:UDP-galactose:beta-N-acetylglucosamine beta-1,3-galactosyltransferase activity;GO:0047273:galactosylgalactosylglucosylceramide beta-D-acetylgalactosaminyltransferase activity;	K00719;K12606
ENSG00000198681	1708	588	19.1	94	2.87	-2.7797	4.25175	0.000103061	0.0153413	Down	X	152481522	152486115	-	MAGEA1	melanoma antigen family A%2C 1 (directs expression of antigen MZ2-E) [Source:HGNC Symbol%3BAcc:6796]	GO:0000122:negative regulation of transcription from RNA polymerase II promoter;GO:0006351:transcription, DNA-templated;GO:0045746:negative regulation of Notch signaling pathway;	GO:0005634:nucleus;GO:0005737:cytoplasm;GO:0005886:plasma membrane;	GO:0005515:protein binding;GO:0042826:histone deacetylase binding;	-
ENSG00000271992	466	31	3.69	1	0.11	-4.91858	-0.0208329	0.000103439	0.0153581	Down	1	70910754	70911219	+	RP11-42O15.3	-	-	-	-	-
ENSG00000238178	1219	14	0.64	133	5.68	3.1008	1.97901	0.000104269	0.0154416	Ups	X	16171064	16188992	-	RP11-431J24.2	-	-	-	-	-
ENSG00000168843	5355	11	0.11	112	1.09	3.19774	1.73048	0.000106056	0.0156663	Ups	4	162305049	163085187	-	FSTL5	follistatin-like 5 [Source:HGNC Symbol%3BAcc:21386]	-	GO:0005576:extracellular region;	GO:0005509:calcium ion binding;	K06826
ENSG00000144136	5577	1410	14.03	10023	93.61	2.69312	8.21355	0.000109139	0.0160537	Ups	2	113403434	113421404	+	SLC20A1	solute carrier family 20 (phosphate transporter)%2C member 1 [Source:HGNC Symbol%3BAcc:10946]	GO:0006796:phosphate-containing compound metabolic process;GO:0006810:transport;GO:0006811:ion transport;GO:0006817:phosphate ion transport;GO:0007165:signal transduction;GO:0043123:positive regulation of I-kappaB kinase/NF-kappaB signaling;GO:0055085:transmembrane transport;	GO:0005886:plasma membrane;GO:0005887:integral component of plasma membrane;GO:0016020:membrane;	GO:0004871:signal transducer activity;GO:0004872:receptor activity;GO:0005315:inorganic phosphate transmembrane transporter activity;GO:0005316:high-affinity inorganic phosphate:sodium symporter activity;GO:0005436:sodium:phosphate symporter activity;	K14640
ENSG00000228791	3191	10	0.17	105	1.71	3.24071	1.63709	0.000109233	0.0160537	Ups	3	24535578	24541833	+	THRB-AS1	THRB antisense RNA 1 [Source:HGNC Symbol%3BAcc:44515]	-	-	-	-
ENSG00000243323	6596	242	2.04	37	0.29	-2.84135	2.97117	0.000115793	0.0169746	Down	1	202137179	202158583	+	PTPRVP	protein tyrosine phosphatase%2C receptor type%2C V%2C pseudogene [Source:HGNC Symbol%3BAcc:13421]	-	-	-	K18036
ENSG00000226752	6736	2770	22.81	472	3.65	-2.68902	6.49547	0.00011806	0.0172633	Down	9	123587106	123616651	+	PSMD5-AS1	PSMD5 antisense RNA 1 (head to head) [Source:HGNC Symbol%3BAcc:27367]	-	-	-	-
ENSG00000177679	6878	5	0.04	62	0.47	3.46502	0.897519	0.000124037	0.0180916	Ups	7	75831216	75916605	+	SRRM3	serine/arginine repetitive matrix 3 [Source:HGNC Symbol%3BAcc:26729]	-	-	-	-
ENSG00000216863	5603	22	0.22	0	0	-7.53699	-0.494764	0.000125561	0.0181765	Down	6	6346698	6623004	-	LY86-AS1	LY86 antisense RNA 1 [Source:HGNC Symbol%3BAcc:26593]	-	-	-	-
ENSG00000268756	566	22	2.16	0	0	-7.53699	-0.494764	0.000125561	0.0181765	Down	19	39310806	39313863	+	AC104534.2	-	-	-	-	-
ENSG00000198848	2937	0	0	24	0.43	7.52626	-0.43458	0.000125561	0.0181765	Ups	16	55836763	55867249	-	CES1	carboxylesterase 1 [Source:HGNC Symbol%3BAcc:1863]	GO:0008152:metabolic process;GO:0009636:response to toxic substance;	GO:0005788:endoplasmic reticulum lumen;	GO:0047374:methylumbelliferyl-acetate deacetylase activity;	K01044
ENSG00000113555	6818	30	0.24	1	0.01	-4.87146	-0.0620472	0.000127312	0.0182475	Down	5	141323150	141349304	-	PCDH12	protocadherin 12 [Source:HGNC Symbol%3BAcc:8657]	GO:0005977:glycogen metabolic process;GO:0007156:homophilic cell adhesion via plasma membrane adhesion molecules;GO:0008038:neuron recognition;GO:0016339:calcium-dependent cell-cell adhesion via plasma membrane cell adhesion molecules;GO:0060711:labyrinthine layer development;	GO:0005886:plasma membrane;GO:0005887:integral component of plasma membrane;GO:0005911:cell-cell junction;	GO:0005509:calcium ion binding;	K16499
ENSG00000198033	1551	30	1.07	1	0.03	-4.87146	-0.0620472	0.000127312	0.0182475	Down	13	19747910	19755992	-	TUBA3C	tubulin%2C alpha 3c [Source:HGNC Symbol%3BAcc:12408]	GO:0006457:protein folding;GO:0007017:microtubule-based process;GO:0044267:cellular protein metabolic process;GO:0051084:'de novo' posttranslational protein folding;GO:0051258:protein polymerization;	GO:0005737:cytoplasm;GO:0005874:microtubule;GO:0015630:microtubule cytoskeleton;	GO:0003924:GTPase activity;GO:0005200:structural constituent of cytoskeleton;GO:0005515:protein binding;GO:0005525:GTP binding;	K07374
ENSG00000165388	4442	1	0.01	32	0.38	4.70722	-0.0356498	0.000127312	0.0182475	Ups	10	48355024	48373866	+	ZNF488	zinc finger protein 488 [Source:HGNC Symbol%3BAcc:23535]	GO:0006351:transcription, DNA-templated;GO:0006357:regulation of transcription from RNA polymerase II promoter;GO:0006366:transcription from RNA polymerase II promoter;GO:0014003:oligodendrocyte development;GO:0045892:negative regulation of transcription, DNA-templated;GO:0048714:positive regulation of oligodendrocyte differentiation;	GO:0005634:nucleus;	GO:0000981:sequence-specific DNA binding RNA polymerase II transcription factor activity;GO:0003677:DNA binding;GO:0003700:sequence-specific DNA binding transcription factor activity;GO:0005515:protein binding;GO:0046872:metal ion binding;	-
ENSG00000211747	413	1	0.13	32	4.04	4.70722	-0.0356498	0.000127312	0.0182475	Ups	7	142334163	142334913	+	TRBV20-1	T cell receptor beta variable 20-1 [Source:HGNC Symbol%3BAcc:12196]	-	-	-	-
ENSG00000101187	4051	138	1.89	991	12.74	2.70683	4.87964	0.000129098	0.0184426	Ups	20	61273797	61317137	+	SLCO4A1	solute carrier organic anion transporter family%2C member 4A1 [Source:HGNC Symbol%3BAcc:10953]	GO:0043252:sodium-independent organic anion transport;GO:0055085:transmembrane transport;	GO:0005886:plasma membrane;GO:0016020:membrane;GO:0016021:integral component of membrane;	GO:0005215:transporter activity;	K14354
ENSG00000187091	4314	3026	38.91	522	6.3	-2.67131	6.62529	0.00012931	0.0184426	Down	3	38048987	38071253	-	PLCD1	phospholipase C%2C delta 1 [Source:HGNC Symbol%3BAcc:9060]	GO:0001525:angiogenesis;GO:0006644:phospholipid metabolic process;GO:0016042:lipid catabolic process;GO:0035556:intracellular signal transduction;GO:0042127:regulation of cell proliferation;GO:0043647:inositol phosphate metabolic process;GO:0044281:small molecule metabolic process;GO:0060716:labyrinthine layer blood vessel development;	GO:0005737:cytoplasm;GO:0005829:cytosol;GO:0005886:plasma membrane;	GO:0004435:phosphatidylinositol phospholipase C activity;GO:0004871:signal transducer activity;GO:0005509:calcium ion binding;GO:0005543:phospholipid binding;GO:0032794:GTPase activating protein binding;	K05857
ENSG00000260088	736	87	6.56	11	0.78	-3.10475	1.49189	0.000131919	0.0187685	Down	1	200638635	200663378	+	RP11-92G12.3	-	-	-	-	-
ENSG00000071242	8243	3	0.02	47	0.3	3.78114	0.50559	0.000132862	0.0188563	Ups	6	166822852	167319939	-	RPS6KA2	ribosomal protein S6 kinase%2C 90kDa%2C polypeptide 2 [Source:HGNC Symbol%3BAcc:10431]	GO:0001556:oocyte maturation;GO:0002035:brain renin-angiotensin system;GO:0002224:toll-like receptor signaling pathway;GO:0002755:MyD88-dependent toll-like receptor signaling pathway;GO:0002756:MyD88-independent toll-like receptor signaling pathway;GO:0007165:signal transduction;GO:0007268:synaptic transmission;GO:0007411:axon guidance;GO:0007507:heart development;GO:0008285:negative regulation o…	GO:0005634:nucleus;GO:0005654:nucleoplasm;GO:0005737:cytoplasm;GO:0005819:spindle;GO:0005829:cytosol;GO:0005840:ribosome;	GO:0000287:magnesium ion binding;GO:0004672:protein kinase activity;GO:0004674:protein serine/threonine kinase activity;GO:0004711:ribosomal protein S6 kinase activity;GO:0005524:ATP binding;	K04373
ENSG00000169877	562	105	10.36	14	1.3	-3.03143	1.76363	0.000133821	0.018946	Down	16	31539185	31540124	+	AHSP	alpha hemoglobin stabilizing protein [Source:HGNC Symbol%3BAcc:18075]	GO:0006457:protein folding;GO:0020027:hemoglobin metabolic process;GO:0030097:hemopoiesis;GO:0050821:protein stabilization;	GO:0005833:hemoglobin complex;	GO:0030492:hemoglobin binding;GO:0051082:unfolded protein binding;	-
ENSG00000100889	4189	5380	71.25	942	11.71	-2.64997	7.45796	0.000139219	0.0196621	Down	14	24563262	24579807	+	PCK2	phosphoenolpyruvate carboxykinase 2 (mitochondrial) [Source:HGNC Symbol%3BAcc:8725]	GO:0005975:carbohydrate metabolic process;GO:0006006:glucose metabolic process;GO:0006094:gluconeogenesis;GO:0044281:small molecule metabolic process;	GO:0005739:mitochondrion;GO:0005759:mitochondrial matrix;	GO:0004611:phosphoenolpyruvate carboxykinase activity;GO:0004613:phosphoenolpyruvate carboxykinase (GTP) activity;GO:0005515:protein binding;GO:0005525:GTP binding;GO:0016301:kinase activity;GO:0046872:metal ion binding;	K01596
ENSG00000196331	467	391	46.45	64	7.14	-2.74485	3.67032	0.000140468	0.0197903	Down	6	27861203	27861669	+	HIST1H2BO	histone cluster 1%2C H2bo [Source:HGNC Symbol%3BAcc:4758]	GO:0006334:nucleosome assembly;	GO:0000786:nucleosome;GO:0005634:nucleus;	GO:0003677:DNA binding;GO:0046982:protein heterodimerization activity;	K11252
ENSG00000179242	6723	104	0.86	14	0.11	-3.01764	1.75166	0.000142939	0.0200895	Down	20	59827482	60515673	+	CDH4	cadherin 4%2C type 1%2C R-cadherin (retinal) [Source:HGNC Symbol%3BAcc:1763]	GO:0007155:cell adhesion;GO:0007156:homophilic cell adhesion via plasma membrane adhesion molecules;GO:0007157:heterophilic cell-cell adhesion via plasma membrane cell adhesion molecules;GO:0007411:axon guidance;GO:0034329:cell junction assembly;GO:0034332:adherens junction organization;GO:0045216:cell-cell junction organization;GO:0045773:positive regulation of axon extension;	GO:0005886:plasma membrane;GO:0005887:integral component of plasma membrane;	GO:0005509:calcium ion binding;	K06797
ENSG00000136404	2674	538	11.16	90	1.75	-2.71416	4.13255	0.000144462	0.0202545	Down	15	83776159	83813606	+	TM6SF1	transmembrane 6 superfamily member 1 [Source:HGNC Symbol%3BAcc:11860]	GO:0008150:biological_process;	GO:0016020:membrane;GO:0016021:integral component of membrane;	GO:0003674:molecular_function;	-
ENSG00000113739	6128	1266	11.46	221	1.88	-2.65377	5.37195	0.000156498	0.0218659	Down	5	172741716	172756506	-	STC2	stanniocalcin 2 [Source:HGNC Symbol%3BAcc:11374]	GO:0006874:cellular calcium ion homeostasis;GO:0006979:response to oxidative stress;GO:0007166:cell surface receptor signaling pathway;GO:0007267:cell-cell signaling;GO:0007566:embryo implantation;GO:0007584:response to nutrient;GO:0030968:endoplasmic reticulum unfolded protein response;GO:0033280:response to vitamin D;GO:0040015:negative regulation of multicellular organism growth;GO:0043434:res…	GO:0005576:extracellular region;GO:0005783:endoplasmic reticulum;GO:0005794:Golgi apparatus;	GO:0005179:hormone activity;	-
ENSG00000228918	3161	29	0.51	1	0.02	-4.82275	-0.104455	0.000157376	0.0218659	Down	1	182098445	182283196	-	GS1-122H1.2	-	-	-	-	-
ENSG00000238009	3569	209	3.25	33	0.48	-2.7944	2.7677	0.000157415	0.0218659	Down	1	89295	133566	-	RP11-34P13.7	-	-	-	-	-
ENSG00000166825	4871	115	1.31	16	0.17	-2.97156	1.89847	0.000157466	0.0218659	Down	15	90328120	90358633	-	ANPEP	alanyl (membrane) aminopeptidase [Source:HGNC Symbol%3BAcc:500]	GO:0001525:angiogenesis;GO:0002003:angiotensin maturation;GO:0006508:proteolysis;GO:0019048:modulation by virus of host morphology or physiology;GO:0030154:cell differentiation;GO:0044267:cellular protein metabolic process;	GO:0005793:endoplasmic reticulum-Golgi intermediate compartment;GO:0005829:cytosol;GO:0005887:integral component of plasma membrane;GO:0009897:external side of plasma membrane;	GO:0001618:virus receptor activity;GO:0004177:aminopeptidase activity;GO:0004872:receptor activity;GO:0008237:metallopeptidase activity;GO:0008270:zinc ion binding;	K11140
ENSG00000265933	4866	344	3.92	57	0.61	-2.72689	3.48904	0.00015962	0.0219873	Down	18	6919495	6929965	-	LINC00668	long intergenic non-protein coding RNA 668 [Source:HGNC Symbol%3BAcc:44328]	-	-	-	-
ENSG00000007350	3650	35	0.53	2	0.03	-4.17905	0.167757	0.000160239	0.0219873	Down	X	153524024	153558700	+	TKTL1	transketolase-like 1 [Source:HGNC Symbol%3BAcc:11835]	GO:0006007:glucose catabolic process;GO:0006772:thiamine metabolic process;	GO:0005634:nucleus;GO:0005737:cytoplasm;	GO:0003824:catalytic activity;GO:0004802:transketolase activity;GO:0046872:metal ion binding;	K00615
ENSG00000196966	462	35	4.2	2	0.23	-4.17905	0.167757	0.000160239	0.0219873	Down	6	26225383	26225844	+	HIST1H3E	histone cluster 1%2C H3e [Source:HGNC Symbol%3BAcc:4769]	-	-	-	K11253
ENSG00000237206	1534	35	1.27	2	0.07	-4.17905	0.167757	0.000160239	0.0219873	Down	X	43137374	43138907	-	IMPDH1P4	IMP (inosine monophosphate) dehydrogenase 1 pseudogene 4 [Source:HGNC Symbol%3BAcc:33959]	-	-	-	K00088
ENSG00000129354	2214	2	0.05	39	0.92	4.07046	0.244666	0.000160239	0.0219873	Ups	19	10683347	10697991	-	AP1M2	adaptor-related protein complex 1%2C mu 2 subunit [Source:HGNC Symbol%3BAcc:558]	GO:0006605:protein targeting;GO:0006886:intracellular protein transport;GO:0006892:post-Golgi vesicle-mediated transport;GO:0006903:vesicle targeting;GO:0016032:viral process;GO:0016192:vesicle-mediated transport;GO:0019886:antigen processing and presentation of exogenous peptide antigen via MHC class II;GO:0050690:regulation of defense response to virus by virus;	GO:0000139:Golgi membrane;GO:0005765:lysosomal membrane;GO:0005829:cytosol;GO:0030131:clathrin adaptor complex;GO:0030659:cytoplasmic vesicle membrane;GO:0030665:clathrin-coated vesicle membrane;GO:0032588:trans-Golgi network membrane;	-	K12393
ENSG00000167759	2007	23	0.64	183	4.75	2.84939	2.45379	0.000162601	0.022111	Ups	19	51559463	51568371	-	KLK13	kallikrein-related peptidase 13 [Source:HGNC Symbol%3BAcc:6361]	GO:0006508:proteolysis;GO:0016485:protein processing;	GO:0005576:extracellular region;GO:0005615:extracellular space;GO:0005737:cytoplasm;GO:0030141:secretory granule;	GO:0004252:serine-type endopeptidase activity;GO:0005515:protein binding;GO:0016787:hydrolase activity;	K09463
ENSG00000171786	2563	78	1.69	10	0.2	-3.08324	1.34162	0.000164134	0.022111	Down	1	160336857	160342638	+	NHLH1	nescient helix loop helix 1 [Source:HGNC Symbol%3BAcc:7817]	GO:0006351:transcription, DNA-templated;GO:0006355:regulation of transcription, DNA-templated;GO:0007417:central nervous system development;GO:0030154:cell differentiation;	GO:0005634:nucleus;	GO:0003677:DNA binding;GO:0046983:protein dimerization activity;	K09075
ENSG00000171557	3600	21	0.32	0	0	-7.47025	-0.552079	0.000164799	0.022111	Down	4	155525286	155534119	-	FGG	fibrinogen gamma chain [Source:HGNC Symbol%3BAcc:3694]	GO:0002576:platelet degranulation;GO:0007165:signal transduction;GO:0007596:blood coagulation;GO:0030168:platelet activation;GO:0051258:protein polymerization;GO:0051592:response to calcium ion;	GO:0005576:extracellular region;GO:0005577:fibrinogen complex;GO:0005615:extracellular space;GO:0005886:plasma membrane;GO:0005938:cell cortex;GO:0009897:external side of plasma membrane;GO:0009986:cell surface;GO:0031091:platelet alpha granule;GO:0031093:platelet alpha granule lumen;GO:0072562:blood microparticle;	GO:0005102:receptor binding;GO:0030674:protein binding, bridging;GO:0046872:metal ion binding;	K03905
ENSG00000181722	8279	21	0.14	0	0	-7.47025	-0.552079	0.000164799	0.022111	Down	3	114056941	114866118	-	ZBTB20	zinc finger and BTB domain containing 20 [Source:HGNC Symbol%3BAcc:13503]	-	GO:0005634:nucleus;GO:0005730:nucleolus;	GO:0001078:RNA polymerase II core promoter proximal region sequence-specific DNA binding transcription factor activity involved in negative regulation of transcription;GO:0003677:DNA binding;GO:0046872:metal ion binding;	K10501;K12581
ENSG00000188385	7608	21	0.15	0	0	-7.47025	-0.552079	0.000164799	0.022111	Down	10	133918175	133998313	+	JAKMIP3	Janus kinase and microtubule interacting protein 3 [Source:HGNC Symbol%3BAcc:23523]	-	GO:0005794:Golgi apparatus;	GO:0008017:microtubule binding;GO:0019900:kinase binding;	K02355
ENSG00000247345	729	21	1.6	0	0	-7.47025	-0.552079	0.000164799	0.022111	Down	5	58335588	58359330	+	RP11-266N13.2	-	-	-	-	-
ENSG00000128602	4311	0	0	23	0.28	7.46519	-0.486418	0.000164799	0.022111	Ups	7	128828713	128853386	+	SMO	smoothened%2C frizzled family receptor [Source:HGNC Symbol%3BAcc:11119]	GO:0000122:negative regulation of transcription from RNA polymerase II promoter;GO:0001570:vasculogenesis;GO:0001649:osteoblast differentiation;GO:0001701:in utero embryonic development;GO:0001708:cell fate specification;GO:0001755:neural crest cell migration;GO:0001947:heart looping;GO:0002052:positive regulation of neuroblast proliferation;GO:0002053:positive regulation of mesenchymal cell prol…	GO:0005737:cytoplasm;GO:0005794:Golgi apparatus;GO:0005886:plasma membrane;GO:0005901:caveola;GO:0005929:cilium;GO:0016021:integral component of membrane;GO:0043025:neuronal cell body;GO:0043231:intracellular membrane-bounded organelle;GO:0060170:ciliary membrane;GO:0072372:primary cilium;	GO:0004930:G-protein coupled receptor activity;GO:0005113:patched binding;GO:0005119:smoothened binding;GO:0005515:protein binding;GO:0008144:drug binding;GO:0017147:Wnt-protein binding;GO:0030165:PDZ domain binding;GO:0042813:Wnt-activated receptor activity;	K06226
ENSG00000172824	4340	0	0	23	0.28	7.46519	-0.486418	0.000164799	0.022111	Ups	16	67022492	67043661	+	CES4A	carboxylesterase 4A [Source:HGNC Symbol%3BAcc:26741]	-	GO:0005576:extracellular region;	GO:0016787:hydrolase activity;	K04613;K11447;K04135
ENSG00000180739	2601	0	0	23	0.46	7.46519	-0.486418	0.000164799	0.022111	Ups	19	10623623	10628607	-	S1PR5	sphingosine-1-phosphate receptor 5 [Source:HGNC Symbol%3BAcc:14299]	GO:0045664:regulation of neuron differentiation;	GO:0005886:plasma membrane;GO:0016021:integral component of membrane;	GO:0038036:sphingosine-1-phosphate receptor activity;	K04295
ENSG00000070087	3440	6	0.1	66	1	3.2976	0.995485	0.000165341	0.022111	Ups	3	149682691	149768575	-	PFN2	profilin 2 [Source:HGNC Symbol%3BAcc:8882]	GO:0008064:regulation of actin polymerization or depolymerization;GO:0030036:actin cytoskeleton organization;GO:0030837:negative regulation of actin filament polymerization;GO:0030838:positive regulation of actin filament polymerization;GO:2000300:regulation of synaptic vesicle exocytosis;	GO:0005737:cytoplasm;GO:0015629:actin cytoskeleton;GO:0043195:terminal bouton;	GO:0003779:actin binding;GO:0005515:protein binding;GO:0005546:phosphatidylinositol-4,5-bisphosphate binding;	K05759
ENSG00000272115	485	6	0.69	66	7.09	3.2976	0.995485	0.000165341	0.022111	Ups	8	145634876	145635360	+	GS1-393G12.14	-	-	-	-	-
ENSG00000243701	4206	4	0.05	52	0.64	3.52541	0.65685	0.000168571	0.0224483	Ups	3	106959539	107045811	+	LINC00883	long intergenic non-protein coding RNA 883 [Source:HGNC Symbol%3BAcc:48569]	-	-	-	-
ENSG00000110876	2843	22	0.43	176	3.22	2.85695	2.39799	0.000168639	0.0224483	Ups	12	109015686	109027735	-	SELPLG	selectin P ligand [Source:HGNC Symbol%3BAcc:10722]	GO:0007155:cell adhesion;GO:0007596:blood coagulation;GO:0050900:leukocyte migration;GO:0050901:leukocyte tethering or rolling;GO:0050902:leukocyte adhesive activation;GO:0071354:cellular response to interleukin-6;	GO:0005886:plasma membrane;GO:0005887:integral component of plasma membrane;GO:0016020:membrane;GO:0016021:integral component of membrane;	GO:0005102:receptor binding;GO:0005515:protein binding;	K06544
ENSG00000264198	6116	11	0.1	105	0.89	3.10475	1.64985	0.000172679	0.0229335	Ups	17	37913974	37920089	-	RP11-94L15.2	-	-	-	-	-
ENSG00000101000	1348	44	1.81	322	12.44	2.73184	3.26841	0.000174934	0.0231797	Ups	20	33759876	33765165	+	PROCR	protein C receptor%2C endothelial [Source:HGNC Symbol%3BAcc:9452]	GO:0006955:immune response;GO:0007596:blood coagulation;GO:0019882:antigen processing and presentation;GO:0050819:negative regulation of coagulation;	GO:0005813:centrosome;GO:0005887:integral component of plasma membrane;	GO:0004872:receptor activity;GO:0005515:protein binding;	K06557
ENSG00000115183	14921	5	0.02	59	0.21	3.39362	0.836134	0.000178086	0.0235435	Ups	2	159825146	160089170	+	TANC1	tetratricopeptide repeat%2C ankyrin repeat and coiled-coil containing 1 [Source:HGNC Symbol%3BAcc:29364]	GO:0007520:myoblast fusion;GO:0008542:visual learning;GO:0097062:dendritic spine maintenance;	GO:0005886:plasma membrane;GO:0014069:postsynaptic density;GO:0030054:cell junction;GO:0030425:dendrite;GO:0043025:neuronal cell body;GO:0043679:axon terminus;GO:0045211:postsynaptic membrane;	-	K12581
ENSG00000145730	8851	15	0.09	130	0.77	2.96919	1.96078	0.000178899	0.0235971	Ups	5	102089685	102366809	+	PAM	peptidylglycine alpha-amidating monooxygenase [Source:HGNC Symbol%3BAcc:8596]	GO:0001519:peptide amidation;GO:0001666:response to hypoxia;GO:0001676:long-chain fatty acid metabolic process;GO:0006357:regulation of transcription from RNA polymerase II promoter;GO:0006464:cellular protein modification process;GO:0006518:peptide metabolic process;GO:0007417:central nervous system development;GO:0007507:heart development;GO:0009268:response to pH;GO:0009404:toxin metabolic pro…	GO:0005576:extracellular region;GO:0005802:trans-Golgi network;GO:0005886:plasma membrane;GO:0009986:cell surface;GO:0016020:membrane;GO:0016021:integral component of membrane;GO:0030141:secretory granule;GO:0030667:secretory granule membrane;GO:0043005:neuron projection;GO:0043204:perikaryon;GO:0048471:perinuclear region of cytoplasm;	GO:0004504:peptidylglycine monooxygenase activity;GO:0004598:peptidylamidoglycolate lyase activity;GO:0005507:copper ion binding;GO:0005509:calcium ion binding;GO:0005515:protein binding;GO:0008270:zinc ion binding;GO:0019901:protein kinase binding;GO:0031418:L-ascorbic acid binding;	K00504
ENSG00000119715	4084	724	9.83	127	1.62	-2.64624	4.5686	0.000179815	0.023664	Down	14	76776957	76968178	+	ESRRB	estrogen-related receptor beta [Source:HGNC Symbol%3BAcc:3473]	GO:0001831:trophectodermal cellular morphogenesis;GO:0001834:trophectodermal cell proliferation;GO:0001892:embryonic placenta development;GO:0006351:transcription, DNA-templated;GO:0006367:transcription initiation from RNA polymerase II promoter;GO:0010467:gene expression;GO:0019827:stem cell maintenance;GO:0030522:intracellular receptor signaling pathway;GO:0045944:positive regulation of transcr…	GO:0005634:nucleus;GO:0005654:nucleoplasm;	GO:0000980:RNA polymerase II distal enhancer sequence-specific DNA binding;GO:0003700:sequence-specific DNA binding transcription factor activity;GO:0003707:steroid hormone receptor activity;GO:0003713:transcription coactivator activity;GO:0004879:ligand-activated sequence-specific DNA binding RNA polymerase II transcription factor activity;GO:0005496:steroid binding;GO:0008134:transcription fact…	K08553
ENSG00000168754	3969	1087	15.19	193	2.53	-2.62919	5.15582	0.000180325	0.0236774	Down	2	97541620	97684175	-	FAM178B	family with sequence similarity 178%2C member B [Source:HGNC Symbol%3BAcc:28036]	-	-	-	K12019;K12581
ENSG00000174233	8412	21	0.14	168	1.04	2.85664	2.3326	0.000183469	0.0240232	Ups	12	49159975	49182820	-	ADCY6	adenylate cyclase 6 [Source:HGNC Symbol%3BAcc:237]	GO:0006112:energy reserve metabolic process;GO:0006171:cAMP biosynthetic process;GO:0006833:water transport;GO:0007165:signal transduction;GO:0007173:epidermal growth factor receptor signaling pathway;GO:0007189:adenylate cyclase-activating G-protein coupled receptor signaling pathway;GO:0007193:adenylate cyclase-inhibiting G-protein coupled receptor signaling pathway;GO:0007202:activation of pho…	GO:0005886:plasma membrane;GO:0005929:cilium;GO:0016020:membrane;GO:0016021:integral component of membrane;	GO:0004016:adenylate cyclase activity;GO:0005515:protein binding;GO:0005524:ATP binding;GO:0019901:protein kinase binding;GO:0046872:metal ion binding;	K08046
ENSG00000213863	758	89	6.51	12	0.82	-3.01338	1.53345	0.000183788	0.0240232	Down	6	171034285	171037576	+	XX-C2158C12.2	-	-	-	-	-
ENSG00000229140	2035	1253	34.16	224	5.73	-2.61944	5.36184	0.000187657	0.0244577	Down	8	130363937	130692485	-	CCDC26	coiled-coil domain containing 26 [Source:HGNC Symbol%3BAcc:28416]	-	-	-	-
ENSG00000130700	2595	13	0.28	116	2.33	3.00968	1.79775	0.000187957	0.0244577	Ups	20	61038553	61051026	-	GATA5	GATA binding protein 5 [Source:HGNC Symbol%3BAcc:15802]	GO:0007596:blood coagulation;GO:0045944:positive regulation of transcription from RNA polymerase II promoter;GO:0060575:intestinal epithelial cell differentiation;GO:0071773:cellular response to BMP stimulus;	GO:0005634:nucleus;GO:0005654:nucleoplasm;	GO:0001158:enhancer sequence-specific DNA binding;GO:0003700:sequence-specific DNA binding transcription factor activity;GO:0003705:RNA polymerase II distal enhancer sequence-specific DNA binding transcription factor activity;GO:0008270:zinc ion binding;GO:0044212:transcription regulatory region DNA binding;	K17896
ENSG00000081923	6652	2	0.02	38	0.3	4.03311	0.212687	0.000191901	0.0249148	Ups	18	55313658	55470333	-	ATP8B1	ATPase%2C aminophospholipid transporter%2C class I%2C type 8B%2C member 1 [Source:HGNC Symbol%3BAcc:3706]	GO:0008206:bile acid metabolic process;GO:0015721:bile acid and bile salt transport;GO:0034220:ion transmembrane transport;GO:0045332:phospholipid translocation;GO:0045892:negative regulation of transcription, DNA-templated;GO:0055085:transmembrane transport;	GO:0005783:endoplasmic reticulum;GO:0005886:plasma membrane;GO:0005887:integral component of plasma membrane;GO:0016021:integral component of membrane;GO:0016324:apical plasma membrane;GO:0031526:brush border membrane;	GO:0000287:magnesium ion binding;GO:0004012:phospholipid-translocating ATPase activity;GO:0005515:protein binding;GO:0005524:ATP binding;GO:0016887:ATPase activity;GO:0019829:cation-transporting ATPase activity;	K01530;K17985
ENSG00000256628	2788	209	4.16	34	0.64	-2.7515	2.77318	0.000192835	0.0249275	Down	3	101395274	101398061	+	ZBTB11-AS1	ZBTB11 antisense RNA 1 [Source:HGNC Symbol%3BAcc:48573]	-	-	-	-
ENSG00000255318	831	71	4.74	8	0.5	-3.26508	1.19284	0.000192859	0.0249275	Down	11	67385750	67394775	-	RP11-655M14.13	-	-	-	-	-
ENSG00000248215	1626	28	0.96	1	0.03	-4.77233	-0.148129	0.000195424	0.0249801	Down	4	36498159	36643522	-	RP11-722M1.1	-	-	-	-	-
ENSG00000102230	5555	1	0.01	30	0.28	4.61451	-0.114777	0.000195424	0.0249801	Ups	X	24576204	24690794	-	PCYT1B	phosphate cytidylyltransferase 1%2C choline%2C beta [Source:HGNC Symbol%3BAcc:8755]	GO:0001541:ovarian follicle development;GO:0006644:phospholipid metabolic process;GO:0006656:phosphatidylcholine biosynthetic process;GO:0006657:CDP-choline pathway;GO:0007283:spermatogenesis;GO:0009058:biosynthetic process;GO:0044281:small molecule metabolic process;GO:0046474:glycerophospholipid biosynthetic process;	GO:0005737:cytoplasm;GO:0005789:endoplasmic reticulum membrane;	GO:0003824:catalytic activity;GO:0004105:choline-phosphate cytidylyltransferase activity;	K00968
ENSG00000135547	2741	1	0.02	30	0.57	4.61451	-0.114777	0.000195424	0.0249801	Ups	6	126068810	126082415	+	HEY2	hes-related family bHLH transcription factor with YRPW motif 2 [Source:HGNC Symbol%3BAcc:4881]	GO:0000122:negative regulation of transcription from RNA polymerase II promoter;GO:0001570:vasculogenesis;GO:0003150:muscular septum morphogenesis;GO:0003151:outflow tract morphogenesis;GO:0003171:atrioventricular valve development;GO:0003184:pulmonary valve morphogenesis;GO:0003186:tricuspid valve morphogenesis;GO:0003195:tricuspid valve formation;GO:0003199:endocardial cushion to mesenchymal tr…	GO:0005634:nucleus;GO:0005654:nucleoplasm;GO:0005737:cytoplasm;GO:0016580:Sin3 complex;GO:0017053:transcriptional repressor complex;	GO:0000983:RNA polymerase II core promoter sequence-specific DNA binding transcription factor activity;GO:0000988:protein binding transcription factor activity;GO:0001102:RNA polymerase II activating transcription factor binding;GO:0003700:sequence-specific DNA binding transcription factor activity;GO:0005515:protein binding;GO:0008134:transcription factor binding;GO:0035939:microsatellite bindin…	K09091
ENSG00000179083	3416	1	0.02	30	0.46	4.61451	-0.114777	0.000195424	0.0249801	Ups	X	92929012	92967273	+	FAM133A	family with sequence similarity 133%2C member A [Source:HGNC Symbol%3BAcc:26748]	-	-	-	-
ENSG00000196639	5546	1	0.01	30	0.28	4.61451	-0.114777	0.000195424	0.0249801	Ups	3	11178779	11305243	+	HRH1	histamine receptor H1 [Source:HGNC Symbol%3BAcc:5182]	GO:0006954:inflammatory response;GO:0007186:G-protein coupled receptor signaling pathway;GO:0007200:phospholipase C-activating G-protein coupled receptor signaling pathway;GO:0007613:memory;GO:0008542:visual learning;GO:0032962:positive regulation of inositol trisphosphate biosynthetic process;GO:0043114:regulation of vascular permeability;GO:0045907:positive regulation of vasoconstriction;GO:004…	GO:0005634:nucleus;GO:0005730:nucleolus;GO:0005737:cytoplasm;GO:0005886:plasma membrane;GO:0005887:integral component of plasma membrane;	GO:0004930:G-protein coupled receptor activity;GO:0004969:histamine receptor activity;	K04149
ENSG00000258708	1924	156	4.5	24	0.65	-2.83002	2.34691	0.000209838	0.0267636	Down	14	37641093	37643016	+	SLC25A21-AS1	SLC25A21 antisense RNA 1 [Source:HGNC Symbol%3BAcc:44298]	-	-	-	K15110
ENSG00000229988	605	506	46.4	89	7.66	-2.64181	4.05424	0.000210772	0.0268236	Down	11	5263184	5264767	-	HBBP1	hemoglobin%2C beta pseudogene 1 [Source:HGNC Symbol%3BAcc:4828]	-	-	-	K13825
ENSG00000108821	9819	15	0.08	127	0.67	2.93554	1.93186	0.000213161	0.0270682	Ups	17	48260650	48278993	-	COL1A1	collagen%2C type I%2C alpha 1 [Source:HGNC Symbol%3BAcc:2197]	GO:0001501:skeletal system development;GO:0001568:blood vessel development;GO:0001649:osteoblast differentiation;GO:0001957:intramembranous ossification;GO:0001958:endochondral ossification;GO:0007584:response to nutrient;GO:0007596:blood coagulation;GO:0007601:visual perception;GO:0007605:sensory perception of sound;GO:0010718:positive regulation of epithelial to mesenchymal transition;GO:001081…	GO:0005576:extracellular region;GO:0005584:collagen type I trimer;GO:0005615:extracellular space;GO:0005788:endoplasmic reticulum lumen;GO:0031012:extracellular matrix;	GO:0005201:extracellular matrix structural constituent;GO:0005515:protein binding;GO:0042802:identical protein binding;GO:0046872:metal ion binding;GO:0048407:platelet-derived growth factor binding;	K06236
ENSG00000121570	4996	0	0	22	0.23	7.40144	-0.540218	0.00021796	0.0272004	Ups	3	109044988	109056419	-	DPPA4	developmental pluripotency associated 4 [Source:HGNC Symbol%3BAcc:19200]	GO:0006351:transcription, DNA-templated;GO:0006355:regulation of transcription, DNA-templated;GO:0007275:multicellular organismal development;	GO:0005634:nucleus;	GO:0005515:protein binding;	K09228;K01409;K17985;K17525
ENSG00000131127	5744	0	0	22	0.2	7.40144	-0.540218	0.00021796	0.0272004	Ups	4	331603	378653	+	ZNF141	zinc finger protein 141 [Source:HGNC Symbol%3BAcc:12926]	GO:0006355:regulation of transcription, DNA-templated;GO:0006366:transcription from RNA polymerase II promoter;GO:0009653:anatomical structure morphogenesis;GO:0035108:limb morphogenesis;	GO:0005622:intracellular;GO:0005634:nucleus;	GO:0003676:nucleic acid binding;GO:0003677:DNA binding;GO:0046872:metal ion binding;	K09228;K02864
ENSG00000176463	9435	0	0	22	0.12	7.40144	-0.540218	0.00021796	0.0272004	Ups	15	92396925	92715665	+	SLCO3A1	solute carrier organic anion transporter family%2C member 3A1 [Source:HGNC Symbol%3BAcc:10952]	GO:0043252:sodium-independent organic anion transport;GO:0055085:transmembrane transport;	GO:0005886:plasma membrane;GO:0016020:membrane;GO:0016021:integral component of membrane;	GO:0005215:transporter activity;	K14353
ENSG00000232866	420	0	0	22	2.73	7.40144	-0.540218	0.00021796	0.0272004	Ups	9	43135095	43135514	+	AL513478.1	Uncharacterized protein [Source:UniProtKB/TrEMBL%3BAcc:M0R309]	-	-	-	-
ENSG00000222022	588	20	1.89	0	0	-7.40027	-0.611728	0.00021796	0.0272004	Down	2	238330063	238333919	-	AC112721.1	Uncharacterized protein [Source:UniProtKB/TrEMBL%3BAcc:B8ZZ63]	-	-	-	-
ENSG00000228055	775	20	1.43	0	0	-7.40027	-0.611728	0.00021796	0.0272004	Down	10	89156780	89184549	-	LINC00864	long intergenic non-protein coding RNA 864 [Source:HGNC Symbol%3BAcc:45163]	-	-	-	-
ENSG00000228636	344	20	3.23	0	0	-7.40027	-0.611728	0.00021796	0.0272004	Down	10	9800746	9801200	-	RP5-1051H14.2	-	-	-	-	-
ENSG00000254535	4944	20	0.22	0	0	-7.40027	-0.611728	0.00021796	0.0272004	Down	4	135117488	135122903	-	PABPC4L	poly(A) binding protein%2C cytoplasmic 4-like [Source:HGNC Symbol%3BAcc:31955]	-	-	GO:0000166:nucleotide binding;GO:0003723:RNA binding;	K13126
ENSG00000144821	7694	46	0.33	4	0.03	-3.61716	0.567976	0.000222231	0.0276737	Down	3	108099216	108248169	-	MYH15	myosin%2C heavy chain 15 [Source:HGNC Symbol%3BAcc:31073]	-	GO:0030016:myofibril;GO:0032982:myosin filament;	GO:0003774:motor activity;GO:0003779:actin binding;GO:0005516:calmodulin binding;GO:0005524:ATP binding;	K10352
ENSG00000115844	2970	378	7.06	66	1.16	-2.65177	3.63426	0.000226358	0.0281272	Down	2	172964167	172967628	-	DLX2	distal-less homeobox 2 [Source:HGNC Symbol%3BAcc:2915]	GO:0000122:negative regulation of transcription from RNA polymerase II promoter;GO:0007420:brain development;GO:0009954:proximal/distal pattern formation;GO:0021766:hippocampus development;GO:0021772:olfactory bulb development;GO:0021882:regulation of transcription from RNA polymerase II promoter involved in forebrain neuron fate commitment;GO:0021893:cerebral cortex GABAergic interneuron fate co…	GO:0005634:nucleus;	GO:0000976:transcription regulatory region sequence-specific DNA binding;GO:0003682:chromatin binding;GO:0003700:sequence-specific DNA binding transcription factor activity;GO:0003727:single-stranded RNA binding;GO:0043565:sequence-specific DNA binding;	K18488
ENSG00000102038	4101	65	0.88	445	5.65	2.63675	3.74215	0.000227499	0.0282085	Ups	X	128580480	128657477	-	SMARCA1	SWI/SNF related%2C matrix associated%2C actin dependent regulator of chromatin%2C subfamily a%2C member 1 [Source:HGNC Symbol%3BAcc:11097]	GO:0000733:DNA strand renaturation;GO:0006338:chromatin remodeling;GO:0006351:transcription, DNA-templated;GO:0007420:brain development;GO:0030182:neuron differentiation;GO:0043044:ATP-dependent chromatin remodeling;GO:0045893:positive regulation of transcription, DNA-templated;GO:2000177:regulation of neural precursor cell proliferation;	GO:0000790:nuclear chromatin;GO:0005634:nucleus;GO:0016589:NURF complex;GO:0090537:CERF complex;	GO:0003677:DNA binding;GO:0004386:helicase activity;GO:0005515:protein binding;GO:0005524:ATP binding;GO:0008094:DNA-dependent ATPase activity;GO:0031491:nucleosome binding;GO:0036310:annealing helicase activity;GO:0070615:nucleosome-dependent ATPase activity;	K11727
ENSG00000222030	2036	8	0.22	82	2.1	3.2022	1.29986	0.000233106	0.0288419	Ups	2	59444843	59506535	+	AC007131.1	-	-	-	-	-
ENSG00000129521	7359	159	1.2	1046	7.4	2.58056	4.97451	0.000238185	0.0294075	Ups	14	34393437	34931980	-	EGLN3	egl-9 family hypoxia-inducible factor 3 [Source:HGNC Symbol%3BAcc:14661]	GO:0001666:response to hypoxia;GO:0006915:apoptotic process;GO:0006919:activation of cysteine-type endopeptidase activity involved in apoptotic process;GO:0006974:cellular response to DNA damage stimulus;GO:0018126:protein hydroxylation;GO:0018401:peptidyl-proline hydroxylation to 4-hydroxy-L-proline;GO:0042127:regulation of cell proliferation;GO:0043523:regulation of neuron apoptotic process;GO:…	GO:0005634:nucleus;GO:0005654:nucleoplasm;GO:0005737:cytoplasm;GO:0005829:cytosol;	GO:0005506:iron ion binding;GO:0005515:protein binding;GO:0016706:oxidoreductase activity, acting on paired donors, with incorporation or reduction of molecular oxygen, 2-oxoglutarate as one donor, and incorporation of one atom each of oxygen into both donors;GO:0031418:L-ascorbic acid binding;GO:0031545:peptidyl-proline 4-dioxygenase activity;	K09592
ENSG00000184348	460	180	21.71	29	3.28	-2.76466	2.55862	0.0002415	0.0297534	Down	6	27805658	27806117	-	HIST1H2AK	histone cluster 1%2C H2ak [Source:HGNC Symbol%3BAcc:4726]	-	-	-	K11251
ENSG00000120738	3138	1421	25.12	9072	150.59	2.53809	8.09153	0.000243716	0.0297852	Ups	5	137801179	137805004	+	EGR1	early growth response 1 [Source:HGNC Symbol%3BAcc:3238]	GO:0000122:negative regulation of transcription from RNA polymerase II promoter;GO:0001975:response to amphetamine;GO:0006366:transcription from RNA polymerase II promoter;GO:0007611:learning or memory;GO:0007623:circadian rhythm;GO:0009749:response to glucose;GO:0019221:cytokine-mediated signaling pathway;GO:0030217:T cell differentiation;GO:0030509:BMP signaling pathway;GO:0031667:response to n…	GO:0005634:nucleus;GO:0005654:nucleoplasm;GO:0005737:cytoplasm;	GO:0000976:transcription regulatory region sequence-specific DNA binding;GO:0000979:RNA polymerase II core promoter sequence-specific DNA binding;GO:0001077:RNA polymerase II core promoter proximal region sequence-specific DNA binding transcription factor activity involved in positive regulation of transcription;GO:0003677:DNA binding;GO:0003690:double-stranded DNA binding;GO:0003700:sequence-spe…	K09203
ENSG00000229107	909	27	1.65	1	0.06	-4.72009	-0.193144	0.000243817	0.0297852	Down	22	21022124	21025272	-	ABHD17AP4	abhydrolase domain containing 17A pseudogene P4 [Source:HGNC Symbol%3BAcc:34042]	-	-	-	-
ENSG00000234465	3570	27	0.42	1	0.01	-4.72009	-0.193144	0.000243817	0.0297852	Down	19	44080952	44088116	+	PINLYP	phospholipase A2 inhibitor and LY6/PLAUR domain containing [Source:HGNC Symbol%3BAcc:44206]	-	GO:0005576:extracellular region;	GO:0004859:phospholipase inhibitor activity;	K05062
ENSG00000253499	512	1	0.11	29	2.95	4.56581	-0.156055	0.000243817	0.0297852	Ups	8	115330629	115331140	-	RP11-393K19.1	-	-	-	-	K18164
ENSG00000159251	4639	3	0.04	43	0.48	3.65319	0.39612	0.000247831	0.0302119	Ups	15	35080297	35088340	-	ACTC1	actin%2C alpha%2C cardiac muscle 1 [Source:HGNC Symbol%3BAcc:143]	GO:0006915:apoptotic process;GO:0030048:actin filament-based movement;GO:0030049:muscle filament sliding;GO:0030240:skeletal muscle thin filament assembly;GO:0031032:actomyosin structure organization;GO:0033275:actin-myosin filament sliding;GO:0042493:response to drug;GO:0045471:response to ethanol;GO:0055003:cardiac myofibril assembly;GO:0055008:cardiac muscle tissue morphogenesis;GO:0060047:hea…	GO:0005737:cytoplasm;GO:0005829:cytosol;GO:0005884:actin filament;GO:0030017:sarcomere;GO:0031674:I band;GO:0042643:actomyosin, actin portion;GO:0070062:extracellular exosome;	GO:0005524:ATP binding;GO:0016887:ATPase activity;GO:0017022:myosin binding;	K12314
ENSG00000010818	9774	4	0.02	49	0.26	3.4399	0.583915	0.00025588	0.0311276	Ups	6	143072604	143266338	-	HIVEP2	human immunodeficiency virus type I enhancer binding protein 2 [Source:HGNC Symbol%3BAcc:4921]	GO:0006351:transcription, DNA-templated;GO:0006355:regulation of transcription, DNA-templated;	GO:0005634:nucleus;	GO:0003677:DNA binding;GO:0046872:metal ion binding;	K09239
ENSG00000123612	9195	19	0.11	148	0.84	2.81746	2.15931	0.000257995	0.0313191	Ups	2	158383279	158485517	-	ACVR1C	activin A receptor%2C type IC [Source:HGNC Symbol%3BAcc:18123]	GO:0002021:response to dietary excess;GO:0006468:protein phosphorylation;GO:0009749:response to glucose;GO:0019915:lipid storage;GO:0030154:cell differentiation;GO:0030262:apoptotic nuclear changes;GO:0032868:response to insulin;GO:0038092:nodal signaling pathway;GO:0043280:positive regulation of cysteine-type endopeptidase activity involved in apoptotic process;GO:0046676:negative regulation of …	GO:0005886:plasma membrane;GO:0048179:activin receptor complex;	GO:0005024:transforming growth factor beta-activated receptor activity;GO:0005524:ATP binding;GO:0016361:activin receptor activity, type I;GO:0038100:nodal binding;GO:0046872:metal ion binding;	K13568
ENSG00000234338	1603	7	0.24	68	2.21	3.12221	1.05168	0.000258681	0.0313367	Ups	7	64295658	64297260	-	RP11-797H7.1	-	-	-	-	-
ENSG00000255103	6004	93	0.86	617	5.35	2.5921	4.21572	0.00026225	0.0317027	Ups	1	39876151	39882154	+	KIAA0754	KIAA0754 [Source:HGNC Symbol%3BAcc:29111]	-	-	-	K09228
ENSG00000147246	4842	17	0.19	135	1.45	2.84435	2.02747	0.000263768	0.0318198	Ups	X	113818551	114144624	+	HTR2C	5-hydroxytryptamine (serotonin) receptor 2C%2C G protein-coupled [Source:HGNC Symbol%3BAcc:5295]	GO:0001662:behavioral fear response;GO:0006182:cGMP biosynthetic process;GO:0006874:cellular calcium ion homeostasis;GO:0007200:phospholipase C-activating G-protein coupled receptor signaling pathway;GO:0007208:phospholipase C-activating serotonin receptor signaling pathway;GO:0007210:serotonin receptor signaling pathway;GO:0007268:synaptic transmission;GO:0007626:locomotory behavior;GO:0007631:f…	GO:0005886:plasma membrane;GO:0005887:integral component of plasma membrane;	GO:0001587:Gq/11-coupled serotonin receptor activity;GO:0004993:serotonin receptor activity;GO:0008144:drug binding;GO:0051378:serotonin binding;GO:0071886:1-(4-iodo-2,5-dimethoxyphenyl)propan-2-amine binding;	K04157
ENSG00000101255	2948	10399	195.69	1994	35.23	-2.51896	8.42719	0.000267421	0.0321934	Down	20	361261	378203	+	TRIB3	tribbles pseudokinase 3 [Source:HGNC Symbol%3BAcc:16228]	GO:0006351:transcription, DNA-templated;GO:0006468:protein phosphorylation;GO:0006469:negative regulation of protein kinase activity;GO:0007173:epidermal growth factor receptor signaling pathway;GO:0008286:insulin receptor signaling pathway;GO:0008543:fibroblast growth factor receptor signaling pathway;GO:0010827:regulation of glucose transport;GO:0032092:positive regulation of protein binding;GO…	GO:0005634:nucleus;GO:0005730:nucleolus;GO:0005829:cytosol;GO:0005886:plasma membrane;	GO:0003714:transcription corepressor activity;GO:0004672:protein kinase activity;GO:0004860:protein kinase inhibitor activity;GO:0005515:protein binding;GO:0005524:ATP binding;GO:0016301:kinase activity;GO:0019901:protein kinase binding;GO:0031625:ubiquitin protein ligase binding;GO:0055106:ubiquitin-protein transferase regulator activity;	K19518
ENSG00000163359	19624	624	1.76	115	0.31	-2.57488	4.3649	0.000273763	0.0328883	Down	2	238232646	238323018	-	COL6A3	collagen%2C type VI%2C alpha 3 [Source:HGNC Symbol%3BAcc:2213]	GO:0007155:cell adhesion;GO:0007411:axon guidance;GO:0007517:muscle organ development;GO:0022617:extracellular matrix disassembly;GO:0030198:extracellular matrix organization;GO:0030574:collagen catabolic process;	GO:0005576:extracellular region;GO:0005589:collagen type VI trimer;GO:0005615:extracellular space;GO:0005788:endoplasmic reticulum lumen;GO:0031012:extracellular matrix;GO:0042383:sarcolemma;	GO:0004867:serine-type endopeptidase inhibitor activity;	K06238;K11447
ENSG00000154529	13217	14	0.06	116	0.46	2.9037	1.80919	0.000274329	0.0328883	Ups	9	43684902	43924049	+	CNTNAP3B	contactin associated protein-like 3B [Source:HGNC Symbol%3BAcc:32035]	GO:0007155:cell adhesion;	GO:0016021:integral component of membrane;	-	K04613
ENSG00000154380	15032	2	0.01	36	0.12	3.95538	0.146489	0.000277936	0.0331833	Ups	1	225674537	225840844	-	ENAH	enabled homolog (Drosophila) [Source:HGNC Symbol%3BAcc:18271]	GO:0001843:neural tube closure;GO:0007411:axon guidance;GO:0008154:actin polymerization or depolymerization;GO:0046907:intracellular transport;GO:0050852:T cell receptor signaling pathway;	GO:0001725:stress fiber;GO:0005737:cytoplasm;GO:0005829:cytosol;GO:0005886:plasma membrane;GO:0005925:focal adhesion;GO:0030027:lamellipodium;GO:0030054:cell junction;GO:0030175:filopodium;GO:0045202:synapse;	GO:0003779:actin binding;GO:0017124:SH3 domain binding;GO:0050699:WW domain binding;	K05746
ENSG00000183929	2463	2	0.05	35	0.74	3.91489	0.112198	0.000277936	0.0331833	Ups	1	228744885	228788150	+	DUSP5P1	dual specificity phosphatase 5 pseudogene 1 [Source:HGNC Symbol%3BAcc:32020]	-	-	-	K04459
ENSG00000146411	4468	27	0.34	194	2.26	2.70332	2.55403	0.000281488	0.0335382	Ups	6	134309835	134373774	-	SLC2A12	solute carrier family 2 (facilitated glucose transporter)%2C member 12 [Source:HGNC Symbol%3BAcc:18067]	GO:0015758:glucose transport;GO:0055085:transmembrane transport;	GO:0005886:plasma membrane;GO:0012505:endomembrane system;GO:0016021:integral component of membrane;GO:0048471:perinuclear region of cytoplasm;	GO:0022891:substrate-specific transmembrane transporter activity;	K08149
ENSG00000167103	3341	111	1.84	17	0.27	-2.83376	1.86475	0.000287367	0.0341338	Down	9	130683158	130693076	-	PIP5KL1	phosphatidylinositol-4-phosphate 5-kinase-like 1 [Source:HGNC Symbol%3BAcc:28711]	-	GO:0005737:cytoplasm;GO:0016020:membrane;GO:0042995:cell projection;	GO:0005524:ATP binding;GO:0016308:1-phosphatidylinositol-4-phosphate 5-kinase activity;	K13712
ENSG00000131016	8741	36	0.23	253	1.51	2.67272	2.93358	0.000290076	0.0341338	Ups	6	151561134	151679692	+	AKAP12	A kinase (PRKA) anchor protein 12 [Source:HGNC Symbol%3BAcc:370]	GO:0006605:protein targeting;GO:0007186:G-protein coupled receptor signaling pathway;GO:0010739:positive regulation of protein kinase A signaling;GO:0030819:positive regulation of cAMP biosynthetic process;	GO:0005737:cytoplasm;GO:0005856:cytoskeleton;GO:0005886:plasma membrane;GO:0005938:cell cortex;	GO:0005515:protein binding;GO:0008179:adenylate cyclase binding;GO:0051018:protein kinase A binding;	K16528
ENSG00000082438	17176	19	0.06	0	0	-7.32672	-0.673907	0.000290613	0.0341338	Down	2	165510134	165700189	-	COBLL1	cordon-bleu WH2 repeat protein-like 1 [Source:HGNC Symbol%3BAcc:23571]	-	-	GO:0003779:actin binding;	K12581;K04482
ENSG00000141622	11419	19	0.09	0	0	-7.32672	-0.673907	0.000290613	0.0341338	Down	18	43906772	44043103	+	RNF165	ring finger protein 165 [Source:HGNC Symbol%3BAcc:31696]	-	-	GO:0008270:zinc ion binding;	K17821
ENSG00000151789	7420	19	0.14	0	0	-7.32672	-0.673907	0.000290613	0.0341338	Down	3	21459915	22414812	-	ZNF385D	zinc finger protein 385D [Source:HGNC Symbol%3BAcc:26191]	-	GO:0005634:nucleus;	GO:0003676:nucleic acid binding;GO:0008270:zinc ion binding;	-
ENSG00000170396	4690	19	0.22	0	0	-7.32672	-0.673907	0.000290613	0.0341338	Down	2	185463093	185804219	+	ZNF804A	zinc finger protein 804A [Source:HGNC Symbol%3BAcc:21711]	-	-	GO:0046872:metal ion binding;	-
ENSG00000253559	860	19	1.23	0	0	-7.32672	-0.673907	0.000290613	0.0341338	Down	2	190627430	190630282	+	OSGEPL1-AS1	OSGEPL1 antisense RNA 1 [Source:HGNC Symbol%3BAcc:41009]	-	-	-	-
ENSG00000228463	3954	673	9.44	126	1.66	-2.55227	4.47687	0.000291311	0.0341464	Down	1	227615	267253	-	AP006222.2	-	-	-	-	-
ENSG00000170412	8005	24	0.17	175	1.14	2.72386	2.40616	0.000292104	0.0341703	Ups	17	72420990	72447792	+	GPRC5C	G protein-coupled receptor%2C family C%2C group 5%2C member C [Source:HGNC Symbol%3BAcc:13309]	GO:0007186:G-protein coupled receptor signaling pathway;	GO:0005739:mitochondrion;GO:0005887:integral component of plasma membrane;GO:0016021:integral component of membrane;GO:0030659:cytoplasmic vesicle membrane;	GO:0004930:G-protein coupled receptor activity;	K04620
ENSG00000109321	1648	83	2.79	12	0.38	-2.91282	1.44716	0.00029335	0.0342468	Down	4	75310851	75320726	+	AREG	amphiregulin [Source:HGNC Symbol%3BAcc:651]	GO:0007173:epidermal growth factor receptor signaling pathway;GO:0007186:G-protein coupled receptor signaling pathway;GO:0007267:cell-cell signaling;GO:0008283:cell proliferation;GO:0045740:positive regulation of DNA replication;	GO:0005615:extracellular space;GO:0009986:cell surface;GO:0016021:integral component of membrane;	GO:0005125:cytokine activity;GO:0008083:growth factor activity;	K09782
ENSG00000145113	21325	20	0.05	151	0.37	2.77283	2.19282	0.000295671	0.0344397	Ups	3	195473636	195539148	-	MUC4	mucin 4%2C cell surface associated [Source:HGNC Symbol%3BAcc:7514]	GO:0007160:cell-matrix adhesion;GO:0008150:biological_process;GO:0016266:O-glycan processing;GO:0043687:post-translational protein modification;GO:0044267:cellular protein metabolic process;	GO:0005578:proteinaceous extracellular matrix;GO:0005796:Golgi lumen;GO:0005887:integral component of plasma membrane;GO:0016020:membrane;	GO:0005176:ErbB-2 class receptor binding;GO:0005201:extracellular matrix structural constituent;GO:0030197:extracellular matrix constituent, lubricant activity;	-
ENSG00000197977	3997	23	0.32	169	2.2	2.73465	2.35571	0.000296192	0.0344397	Ups	6	10980992	11044547	-	ELOVL2	ELOVL fatty acid elongase 2 [Source:HGNC Symbol%3BAcc:14416]	GO:0006636:unsaturated fatty acid biosynthetic process;GO:0019432:triglyceride biosynthetic process;GO:0033559:unsaturated fatty acid metabolic process;GO:0034626:fatty acid elongation, polyunsaturated fatty acid;GO:0035338:long-chain fatty-acyl-CoA biosynthetic process;GO:0036109:alpha-linolenic acid metabolic process;GO:0042761:very long-chain fatty acid biosynthetic process;GO:0043651:linoleic…	GO:0005783:endoplasmic reticulum;GO:0005789:endoplasmic reticulum membrane;GO:0016021:integral component of membrane;	GO:0005515:protein binding;GO:0009922:fatty acid elongase activity;	K10205
ENSG00000188906	13465	26	0.11	1	0	-4.66589	-0.239587	0.000305695	0.0349828	Down	12	40590546	40763087	+	LRRK2	leucine-rich repeat kinase 2 [Source:HGNC Symbol%3BAcc:18618]	GO:0000165:MAPK cascade;GO:0000186:activation of MAPKK activity;GO:0000187:activation of MAPK activity;GO:0001934:positive regulation of protein phosphorylation;GO:0006914:autophagy;GO:0006979:response to oxidative stress;GO:0007264:small GTPase mediated signal transduction;GO:0007406:negative regulation of neuroblast proliferation;GO:0007528:neuromuscular junction development;GO:0008340:determin…	GO:0005737:cytoplasm;GO:0005739:mitochondrion;GO:0005802:trans-Golgi network;GO:0005886:plasma membrane;GO:0008021:synaptic vesicle;GO:0032473:cytoplasmic side of mitochondrial outer membrane;GO:0032839:dendrite cytoplasm;GO:0043005:neuron projection;GO:0043025:neuronal cell body;GO:0045121:membrane raft;	GO:0003924:GTPase activity;GO:0004672:protein kinase activity;GO:0004674:protein serine/threonine kinase activity;GO:0004708:MAP kinase kinase activity;GO:0005096:GTPase activator activity;GO:0005515:protein binding;GO:0005524:ATP binding;GO:0005525:GTP binding;GO:0015631:tubulin binding;GO:0017048:Rho GTPase binding;GO:0034211:GTP-dependent protein kinase activity;GO:0042802:identical protein bi…	K08844
ENSG00000234426	305	26	4.73	1	0.17	-4.66589	-0.239587	0.000305695	0.0349828	Down	6	89008669	89130752	-	RP11-459O1.2	-	-	-	-	-
ENSG00000238107	1918	26	0.75	1	0.03	-4.66589	-0.239587	0.000305695	0.0349828	Down	1	147767287	147769663	+	RP11-495P10.5	-	-	-	-	-
ENSG00000261390	1725	26	0.84	1	0.03	-4.66589	-0.239587	0.000305695	0.0349828	Down	16	79750622	79804460	-	RP11-345M22.2	-	-	-	-	-
ENSG00000133800	3515	1	0.02	28	0.41	4.51542	-0.198567	0.000305695	0.0349828	Ups	11	10578513	10633236	-	LYVE1	lymphatic vessel endothelial hyaluronan receptor 1 [Source:HGNC Symbol%3BAcc:14687]	GO:0005975:carbohydrate metabolic process;GO:0006810:transport;GO:0006928:movement of cell or subcellular component;GO:0007160:cell-matrix adhesion;GO:0009611:response to wounding;GO:0009653:anatomical structure morphogenesis;GO:0030203:glycosaminoglycan metabolic process;GO:0030212:hyaluronan metabolic process;GO:0030214:hyaluronan catabolic process;GO:0044281:small molecule metabolic process;	GO:0005886:plasma membrane;GO:0005887:integral component of plasma membrane;GO:0016020:membrane;	GO:0004872:receptor activity;GO:0004888:transmembrane signaling receptor activity;GO:0005540:hyaluronic acid binding;	K19012
ENSG00000161298	5802	1	0.01	28	0.25	4.51542	-0.198567	0.000305695	0.0349828	Ups	19	37095719	37119499	+	ZNF382	zinc finger protein 382 [Source:HGNC Symbol%3BAcc:17409]	GO:0006351:transcription, DNA-templated;GO:0006355:regulation of transcription, DNA-templated;GO:0045892:negative regulation of transcription, DNA-templated;	GO:0005622:intracellular;GO:0005634:nucleus;	GO:0003676:nucleic acid binding;GO:0003677:DNA binding;GO:0046872:metal ion binding;	K09228
ENSG00000225096	301	1	0.18	28	4.85	4.51542	-0.198567	0.000305695	0.0349828	Ups	6	58291908	58298496	+	XXbac-BPG55C20.7	-	-	-	-	-
ENSG00000273087	640	1	0.09	28	2.28	4.51542	-0.198567	0.000305695	0.0349828	Ups	14	101203922	101204561	+	RP11-566J3.4	-	-	-	-	-
ENSG00000143851	5906	1776	16.68	343	3.03	-2.50823	5.88046	0.00030734	0.0351016	Down	1	202116141	202130716	-	PTPN7	protein tyrosine phosphatase%2C non-receptor type 7 [Source:HGNC Symbol%3BAcc:9659]	GO:0006470:protein dephosphorylation;GO:0035335:peptidyl-tyrosine dephosphorylation;	GO:0005737:cytoplasm;GO:0005829:cytosol;GO:0005856:cytoskeleton;GO:0009898:cytoplasmic side of plasma membrane;	GO:0004725:protein tyrosine phosphatase activity;	K18019
ENSG00000162645	6276	18	0.16	137	1.14	2.78364	2.05524	0.000322481	0.0367583	Ups	1	89571815	89616139	-	GBP2	guanylate binding protein 2%2C interferon-inducible [Source:HGNC Symbol%3BAcc:4183]	GO:0006955:immune response;GO:0019221:cytokine-mediated signaling pathway;GO:0060333:interferon-gamma-mediated signaling pathway;GO:0060337:type I interferon signaling pathway;	GO:0000139:Golgi membrane;GO:0005634:nucleus;GO:0005829:cytosol;	GO:0003924:GTPase activity;GO:0005525:GTP binding;	-
ENSG00000237311	857	1284	83.12	249	15.13	-2.50213	5.41405	0.000325558	0.0370363	Down	X	65219593	65220913	+	RP6-159A1.3	-	-	-	-	-
ENSG00000058091	6841	6	0.05	60	0.46	3.16039	0.878596	0.000327712	0.0372082	Ups	7	90095738	90839905	+	CDK14	cyclin-dependent kinase 14 [Source:HGNC Symbol%3BAcc:8883]	GO:0000086:G2/M transition of mitotic cell cycle;GO:0016055:Wnt signaling pathway;GO:0051301:cell division;GO:0060828:regulation of canonical Wnt signaling pathway;	GO:0000308:cytoplasmic cyclin-dependent protein kinase holoenzyme complex;GO:0005634:nucleus;GO:0005737:cytoplasm;GO:0005829:cytosol;GO:0005886:plasma membrane;	GO:0004672:protein kinase activity;GO:0004674:protein serine/threonine kinase activity;GO:0004693:cyclin-dependent protein serine/threonine kinase activity;GO:0005515:protein binding;GO:0005524:ATP binding;GO:0030332:cyclin binding;	K08821
ENSG00000118762	5498	11	0.11	95	0.9	2.96055	1.52618	0.000334812	0.0378021	Ups	4	88928820	88998929	+	PKD2	polycystic kidney disease 2 (autosomal dominant) [Source:HGNC Symbol%3BAcc:9009]	GO:0001658:branching involved in ureteric bud morphogenesis;GO:0001822:kidney development;GO:0001889:liver development;GO:0001892:embryonic placenta development;GO:0001947:heart looping;GO:0003127:detection of nodal flow;GO:0006816:calcium ion transport;GO:0007050:cell cycle arrest;GO:0007259:JAK-STAT cascade;GO:0007368:determination of left/right symmetry;GO:0007507:heart development;GO:0008285:…	GO:0002133:polycystin complex;GO:0005737:cytoplasm;GO:0005783:endoplasmic reticulum;GO:0005789:endoplasmic reticulum membrane;GO:0005886:plasma membrane;GO:0005887:integral component of plasma membrane;GO:0005911:cell-cell junction;GO:0005929:cilium;GO:0009925:basal plasma membrane;GO:0030027:lamellipodium;GO:0031512:motile primary cilium;GO:0031513:nonmotile primary cilium;GO:0031941:filamentous…	GO:0005102:receptor binding;GO:0005244:voltage-gated ion channel activity;GO:0005245:voltage-gated calcium channel activity;GO:0005248:voltage-gated sodium channel activity;GO:0005262:calcium channel activity;GO:0005267:potassium channel activity;GO:0005509:calcium ion binding;GO:0005515:protein binding;GO:0008092:cytoskeletal protein binding;GO:0022843:voltage-gated cation channel activity;GO:00…	K04986
ENSG00000070526	3448	2893	46.55	568	8.58	-2.48466	6.58728	0.000334836	0.0378021	Down	17	74620843	74639920	-	ST6GALNAC1	ST6 (alpha-N-acetyl-neuraminyl-2%2C3-beta-galactosyl-1%2C3)-N-acetylgalactosaminide alpha-2%2C6-sialyltransferase 1 [Source:HGNC Symbol%3BAcc:23614]	GO:0006486:protein glycosylation;GO:0009312:oligosaccharide biosynthetic process;	GO:0000139:Golgi membrane;GO:0005794:Golgi apparatus;GO:0016021:integral component of membrane;	GO:0001665:alpha-N-acetylgalactosaminide alpha-2,6-sialyltransferase activity;GO:0008373:sialyltransferase activity;	K03479
ENSG00000131095	6086	32	0.29	2	0.02	-4.05022	0.0565204	0.000336207	0.0378021	Down	17	42982376	42994305	-	GFAP	glial fibrillary acidic protein [Source:HGNC Symbol%3BAcc:4235]	GO:0009611:response to wounding;GO:0010625:positive regulation of Schwann cell proliferation;GO:0010977:negative regulation of neuron projection development;GO:0014002:astrocyte development;GO:0030198:extracellular matrix organization;GO:0031102:neuron projection regeneration;GO:0045109:intermediate filament organization;GO:0051580:regulation of neurotransmitter uptake;GO:0060020:Bergmann glial c…	GO:0005737:cytoplasm;GO:0005829:cytosol;GO:0005882:intermediate filament;GO:0016020:membrane;GO:0044297:cell body;GO:0097449:astrocyte projection;	GO:0005178:integrin binding;GO:0005198:structural molecule activity;GO:0005200:structural constituent of cytoskeleton;GO:0019900:kinase binding;	K05640
ENSG00000260802	4758	2	0.02	34	0.37	3.87323	0.0770607	0.000336207	0.0378021	Ups	X	110754890	110765627	+	LINC00890	long intergenic non-protein coding RNA 890 [Source:HGNC Symbol%3BAcc:48576]	-	-	-	-
ENSG00000266235	90	2	1.23	34	19.68	3.87323	0.0770607	0.000336207	0.0378021	Ups	16	593277	593366	+	MIR3176	microRNA 3176 [Source:HGNC Symbol%3BAcc:38345]	-	-	-	-
ENSG00000115414	17315	804	2.58	4920	14.8	2.47689	7.21854	0.000340032	0.0380715	Ups	2	216225163	216300895	-	FN1	fibronectin 1 [Source:HGNC Symbol%3BAcc:3778]	GO:0001525:angiogenesis;GO:0002576:platelet degranulation;GO:0006953:acute-phase response;GO:0007044:cell-substrate junction assembly;GO:0007155:cell adhesion;GO:0007161:calcium-independent cell-matrix adhesion;GO:0007596:blood coagulation;GO:0008360:regulation of cell shape;GO:0009611:response to wounding;GO:0016477:cell migration;GO:0018149:peptide cross-linking;GO:0030168:platelet activation;G…	GO:0005576:extracellular region;GO:0005577:fibrinogen complex;GO:0005578:proteinaceous extracellular matrix;GO:0005604:basement membrane;GO:0005615:extracellular space;GO:0005793:endoplasmic reticulum-Golgi intermediate compartment;GO:0016324:apical plasma membrane;GO:0031012:extracellular matrix;GO:0031093:platelet alpha granule lumen;	GO:0005201:extracellular matrix structural constituent;GO:0005515:protein binding;GO:0005518:collagen binding;GO:0008201:heparin binding;GO:0016504:peptidase activator activity;	K05717
ENSG00000145965	1464	43	1.63	4	0.14	-3.52013	0.484233	0.000341233	0.0380715	Down	6	3982909	3984372	+	C6ORF50	-	-	-	-	-
ENSG00000258927	1714	43	1.39	4	0.12	-3.52013	0.484233	0.000341233	0.0380715	Down	14	96087251	96109622	+	RP11-1070N10.5	-	-	-	-	-
ENSG00000188582	3820	4	0.06	47	0.64	3.37994	0.533132	0.000341233	0.0380715	Ups	3	142668006	142682178	-	PAQR9	progestin and adipoQ receptor family member IX [Source:HGNC Symbol%3BAcc:30131]	-	GO:0016021:integral component of membrane;	-	-
ENSG00000132429	1881	81	2.39	12	0.33	-2.87768	1.41722	0.000344458	0.0383551	Down	6	105606155	105627870	-	POPDC3	popeye domain containing 3 [Source:HGNC Symbol%3BAcc:17649]	GO:0008150:biological_process;	GO:0016020:membrane;GO:0016021:integral component of membrane;	GO:0003674:molecular_function;	-
ENSG00000105750	4668	22	0.26	159	1.77	2.71052	2.27304	0.0003451	0.0383551	Ups	19	21106028	21133503	+	ZNF85	zinc finger protein 85 [Source:HGNC Symbol%3BAcc:13160]	GO:0006351:transcription, DNA-templated;GO:0006355:regulation of transcription, DNA-templated;	GO:0005622:intracellular;GO:0005634:nucleus;	GO:0003676:nucleic acid binding;GO:0003677:DNA binding;GO:0003700:sequence-specific DNA binding transcription factor activity;GO:0003714:transcription corepressor activity;GO:0046872:metal ion binding;	K09228
ENSG00000214107	1969	709	19.98	136	3.6	-2.51736	4.55695	0.000348244	0.0386304	Down	X	30261847	30270155	+	MAGEB1	melanoma antigen family B%2C 1 [Source:HGNC Symbol%3BAcc:6808]	-	-	-	-
ENSG00000175274	7342	17	0.13	129	0.92	2.77883	1.97174	0.000368607	0.0408111	Ups	11	44907454	44972840	-	TP53I11	tumor protein p53 inducible protein 11 [Source:HGNC Symbol%3BAcc:16842]	GO:0006950:response to stress;GO:0008285:negative regulation of cell proliferation;	GO:0016021:integral component of membrane;	-	-
ENSG00000215689	1117	337	16.74	63	2.94	-2.55317	3.48362	0.000373821	0.0413093	Down	GL000193.1	49252	88375	-	MGC39584	MGC39584 protein [Source:UniProtKB/TrEMBL%3BAcc:Q8NCQ8]	-	-	-	-
ENSG00000171944	951	25	1.46	1	0.05	-4.60957	-0.287551	0.000385253	0.0421428	Down	11	5152922	5153872	-	OR52A5	olfactory receptor%2C family 52%2C subfamily A%2C member 5 [Source:HGNC Symbol%3BAcc:19580]	GO:0007608:sensory perception of smell;GO:0050911:detection of chemical stimulus involved in sensory perception of smell;	GO:0005886:plasma membrane;GO:0016021:integral component of membrane;	GO:0004930:G-protein coupled receptor activity;GO:0004984:olfactory receptor activity;	K04257
ENSG00000197146	2298	11	0.27	93	2.11	2.92989	1.50011	0.000390157	0.0421428	Ups	6	167357853	167360151	-	AL133458.1	-	-	-	-	K17985
ENSG00000104361	5599	0	0	20	0.19	7.26479	-0.654341	0.000390825	0.0421428	Ups	8	99202061	99306621	-	NIPAL2	NIPA-like domain containing 2 [Source:HGNC Symbol%3BAcc:25854]	-	GO:0016021:integral component of membrane;	GO:0015095:magnesium ion transmembrane transporter activity;	K09228
ENSG00000129422	12010	0	0	20	0.09	7.26479	-0.654341	0.000390825	0.0421428	Ups	8	17501304	17658426	-	MTUS1	microtubule associated tumor suppressor 1 [Source:HGNC Symbol%3BAcc:29789]	GO:0071375:cellular response to peptide hormone stimulus;	GO:0005634:nucleus;GO:0005739:mitochondrion;GO:0005794:Golgi apparatus;GO:0005815:microtubule organizing center;GO:0005819:spindle;GO:0005874:microtubule;GO:0005886:plasma membrane;	-	K09228
ENSG00000134780	5757	0	0	20	0.18	7.26479	-0.654341	0.000390825	0.0421428	Ups	11	61447905	61514473	+	DAGLA	diacylglycerol lipase%2C alpha [Source:HGNC Symbol%3BAcc:1165]	GO:0007405:neuroblast proliferation;GO:0007596:blood coagulation;GO:0008219:cell death;GO:0016042:lipid catabolic process;GO:0019369:arachidonic acid metabolic process;GO:0030168:platelet activation;GO:0042136:neurotransmitter biosynthetic process;GO:0071926:endocannabinoid signaling pathway;	GO:0005886:plasma membrane;GO:0016021:integral component of membrane;	GO:0004806:triglyceride lipase activity;GO:0046872:metal ion binding;	K13806
ENSG00000165029	11350	0	0	20	0.09	7.26479	-0.654341	0.000390825	0.0421428	Ups	9	107543283	107690518	-	ABCA1	ATP-binding cassette%2C sub-family A (ABC1)%2C member 1 [Source:HGNC Symbol%3BAcc:29]	GO:0002790:peptide secretion;GO:0006497:protein lipidation;GO:0006911:phagocytosis, engulfment;GO:0007040:lysosome organization;GO:0007186:G-protein coupled receptor signaling pathway;GO:0008203:cholesterol metabolic process;GO:0010745:negative regulation of macrophage derived foam cell differentiation;GO:0010875:positive regulation of cholesterol efflux;GO:0010887:negative regulation of choleste…	GO:0005794:Golgi apparatus;GO:0005886:plasma membrane;GO:0005887:integral component of plasma membrane;GO:0030139:endocytic vesicle;GO:0045121:membrane raft;GO:0045335:phagocytic vesicle;	GO:0005515:protein binding;GO:0005524:ATP binding;GO:0005543:phospholipid binding;GO:0005548:phospholipid transporter activity;GO:0008509:anion transmembrane transporter activity;GO:0015485:cholesterol binding;GO:0016887:ATPase activity;GO:0017127:cholesterol transporter activity;GO:0019905:syntaxin binding;GO:0031267:small GTPase binding;GO:0034185:apolipoprotein binding;GO:0034186:apolipoprotei…	K05641
ENSG00000206557	8685	0	0	20	0.12	7.26479	-0.654341	0.000390825	0.0421428	Ups	3	32859510	32939318	+	TRIM71	tripartite motif containing 71%2C E3 ubiquitin protein ligase [Source:HGNC Symbol%3BAcc:32669]	GO:0000082:G1/S transition of mitotic cell cycle;GO:0001843:neural tube closure;GO:0008543:fibroblast growth factor receptor signaling pathway;GO:0010586:miRNA metabolic process;GO:0021915:neural tube development;GO:0035278:negative regulation of translation involved in gene silencing by miRNA;GO:0051865:protein autoubiquitination;GO:0060964:regulation of gene silencing by miRNA;GO:0072089:stem c…	GO:0000932:cytoplasmic mRNA processing body;	GO:0004842:ubiquitin-protein transferase activity;GO:0008270:zinc ion binding;GO:0035198:miRNA binding;	K12035
ENSG00000225492	2352	0	0	20	0.44	7.26479	-0.654341	0.000390825	0.0421428	Ups	1	89873238	89891802	+	GBP1P1	guanylate binding protein 1%2C interferon-inducible pseudogene 1 [Source:HGNC Symbol%3BAcc:39561]	-	-	-	-
ENSG00000260822	4951	0	0	20	0.21	7.26479	-0.654341	0.000390825	0.0421428	Ups	X	24563633	24568583	+	GS1-358P8.4	-	-	-	-	-
ENSG00000196335	6183	18	0.16	0	0	-7.24921	-0.738842	0.000390825	0.0421428	Down	7	23749786	23872132	+	STK31	serine/threonine kinase 31 [Source:HGNC Symbol%3BAcc:11407]	-	-	GO:0004674:protein serine/threonine kinase activity;GO:0005524:ATP binding;	K16316
ENSG00000204173	2275	18	0.44	0	0	-7.24921	-0.738842	0.000390825	0.0421428	Down	9	114353872	114393569	-	LRRC37A5P	leucine rich repeat containing 37%2C member A5%2C pseudogene [Source:HGNC Symbol%3BAcc:23369]	-	-	-	K12581
ENSG00000205959	3374	18	0.3	0	0	-7.24921	-0.738842	0.000390825	0.0421428	Down	4	8483997	8514337	+	RP11-689P11.2	-	-	-	-	-
ENSG00000228600	765	18	1.31	0	0	-7.24921	-0.738842	0.000390825	0.0421428	Down	21	16129909	16130673	+	POLR2CP	polymerase (RNA) II (DNA directed) polypeptide C%2C pseudogene [Source:HGNC Symbol%3BAcc:9190]	-	-	-	K03011
ENSG00000198453	9322	7	0.04	64	0.36	3.03492	0.977851	0.000397715	0.0427926	Ups	19	37407231	37489602	+	ZNF568	zinc finger protein 568 [Source:HGNC Symbol%3BAcc:25392]	GO:0006351:transcription, DNA-templated;GO:0006355:regulation of transcription, DNA-templated;	GO:0005622:intracellular;GO:0005634:nucleus;	GO:0003676:nucleic acid binding;GO:0003677:DNA binding;GO:0046872:metal ion binding;	K09228
ENSG00000133134	1176	804	37.93	158	7	-2.48262	4.74306	0.000398328	0.0427926	Down	X	102564274	102565974	-	BEX2	brain expressed X-linked 2 [Source:HGNC Symbol%3BAcc:30933]	GO:0006915:apoptotic process;GO:0007049:cell cycle;GO:0042981:regulation of apoptotic process;GO:0051726:regulation of cell cycle;	GO:0005634:nucleus;GO:0005737:cytoplasm;	-	-
ENSG00000198155	2804	61	1.21	389	7.23	2.53423	3.5646	0.0004026	0.0431713	Ups	4	206399	249774	+	ZNF876P	zinc finger protein 876%2C pseudogene [Source:HGNC Symbol%3BAcc:32472]	GO:0006351:transcription, DNA-templated;GO:0006355:regulation of transcription, DNA-templated;	GO:0005634:nucleus;	GO:0003677:DNA binding;GO:0046872:metal ion binding;	K09228
ENSG00000185869	7742	3	0.02	40	0.27	3.54918	0.308116	0.000405979	0.0433654	Ups	19	37379026	37407193	-	ZNF829	zinc finger protein 829 [Source:HGNC Symbol%3BAcc:34032]	GO:0006351:transcription, DNA-templated;GO:0006355:regulation of transcription, DNA-templated;	GO:0005634:nucleus;	GO:0003677:DNA binding;GO:0046872:metal ion binding;	K09228
ENSG00000116191	7422	60	0.45	383	2.69	2.53561	3.54223	0.000407218	0.0433654	Ups	1	178694300	178889238	+	RALGPS2	Ral GEF with PH domain and SH3 binding motif 2 [Source:HGNC Symbol%3BAcc:30279]	GO:0007264:small GTPase mediated signal transduction;	GO:0005622:intracellular;GO:0005737:cytoplasm;GO:0005886:plasma membrane;	GO:0005085:guanyl-nucleotide exchange factor activity;GO:0005543:phospholipid binding;	K15696
ENSG00000109072	3092	2	0.04	33	0.56	3.83033	0.0410334	0.000408153	0.0433654	Ups	17	26691290	26700110	-	VTN	vitronectin [Source:HGNC Symbol%3BAcc:12724]	GO:0006955:immune response;GO:0007155:cell adhesion;GO:0007160:cell-matrix adhesion;GO:0010811:positive regulation of cell-substrate adhesion;GO:0010951:negative regulation of endopeptidase activity;GO:0014911:positive regulation of smooth muscle cell migration;GO:0030195:negative regulation of blood coagulation;GO:0030198:extracellular matrix organization;GO:0030449:regulation of complement acti…	GO:0005576:extracellular region;GO:0005578:proteinaceous extracellular matrix;GO:0005615:extracellular space;GO:0031012:extracellular matrix;GO:0071062:alphav-beta3 integrin-vitronectin complex;	GO:0005044:scavenger receptor activity;GO:0005178:integrin binding;GO:0005515:protein binding;GO:0008201:heparin binding;GO:0030247:polysaccharide binding;GO:0050840:extracellular matrix binding;	K06251
ENSG00000156265	4497	2	0.02	33	0.38	3.83033	0.0410334	0.000408153	0.0433654	Ups	21	30449792	30548210	+	MAP3K7CL	MAP3K7 C-terminal like [Source:HGNC Symbol%3BAcc:16457]	-	GO:0005634:nucleus;GO:0005829:cytosol;	GO:0005515:protein binding;	K09228
ENSG00000169855	10862	2	0.01	33	0.16	3.83033	0.0410334	0.000408153	0.0433654	Ups	3	78646390	79816965	-	ROBO1	roundabout%2C axon guidance receptor%2C homolog 1 (Drosophila) [Source:HGNC Symbol%3BAcc:10249]	GO:0002042:cell migration involved in sprouting angiogenesis;GO:0006919:activation of cysteine-type endopeptidase activity involved in apoptotic process;GO:0007155:cell adhesion;GO:0007156:homophilic cell adhesion via plasma membrane adhesion molecules;GO:0007399:nervous system development;GO:0007411:axon guidance;GO:0016199:axon midline choice point recognition;GO:0021836:chemorepulsion involved…	GO:0005737:cytoplasm;GO:0005886:plasma membrane;GO:0005887:integral component of plasma membrane;GO:0009986:cell surface;GO:0030673:axolemma;	GO:0005515:protein binding;GO:0008046:axon guidance receptor activity;GO:0030275:LRR domain binding;GO:0042802:identical protein binding;GO:0046982:protein heterodimerization activity;	K06753
ENSG00000176046	1097	53	2.68	6	0.28	-3.25139	0.79112	0.000415922	0.0441099	Down	16	28548606	28550495	-	NUPR1	nuclear protein%2C transcriptional regulator%2C 1 [Source:HGNC Symbol%3BAcc:29990]	GO:0002526:acute inflammatory response;GO:0006351:transcription, DNA-templated;GO:0006355:regulation of transcription, DNA-templated;GO:0006461:protein complex assembly;GO:0006473:protein acetylation;GO:0008584:male gonad development;GO:0009636:response to toxic substance;GO:0016049:cell growth;GO:0031401:positive regulation of protein modification process;GO:0035914:skeletal muscle cell differen…	GO:0005634:nucleus;	GO:0003674:molecular_function;GO:0003677:DNA binding;GO:0003682:chromatin binding;	K15626
ENSG00000143079	7404	12	0.09	97	0.68	2.86632	1.56532	0.000436013	0.0460308	Ups	1	112938803	113006078	+	CTTNBP2NL	CTTNBP2 N-terminal like [Source:HGNC Symbol%3BAcc:25330]	-	GO:0005737:cytoplasm;GO:0015629:actin cytoskeleton;	GO:0005515:protein binding;	K12795
ENSG00000272468	565	672	65.98	133	12.26	-2.4722	4.48668	0.000436061	0.0460308	Down	6	27090436	27091000	-	RP1-86C11.7	-	-	-	-	-
ENSG00000138741	4358	5	0.06	51	0.61	3.1839	0.658219	0.000436421	0.0460308	Ups	4	122800182	122872909	-	TRPC3	transient receptor potential cation channel%2C subfamily C%2C member 3 [Source:HGNC Symbol%3BAcc:12335]	GO:0006816:calcium ion transport;GO:0007411:axon guidance;GO:0007596:blood coagulation;GO:0007602:phototransduction;GO:0010524:positive regulation of calcium ion transport into cytosol;GO:0030168:platelet activation;GO:0033198:response to ATP;GO:0051592:response to calcium ion;GO:0070588:calcium ion transmembrane transport;	GO:0005886:plasma membrane;GO:0005887:integral component of plasma membrane;GO:0016021:integral component of membrane;	GO:0005262:calcium channel activity;GO:0005515:protein binding;GO:0015279:store-operated calcium channel activity;GO:0070679:inositol 1,4,5 trisphosphate binding;	K04966
ENSG00000197410	14564	625	2.38	124	0.44	-2.4686	4.38298	0.000440096	0.0462932	Down	4	155153399	155412930	-	DCHS2	dachsous cadherin-related 2 [Source:HGNC Symbol%3BAcc:23111]	GO:0007156:homophilic cell adhesion via plasma membrane adhesion molecules;	GO:0005886:plasma membrane;GO:0016021:integral component of membrane;	GO:0005509:calcium ion binding;	K16507
ENSG00000069431	11421	28	0.14	187	0.85	2.5981	2.51616	0.000440507	0.0462932	Ups	12	21950335	22094336	-	ABCC9	ATP-binding cassette%2C sub-family C (CFTR/MRP)%2C member 9 [Source:HGNC Symbol%3BAcc:60]	GO:0006813:potassium ion transport;GO:0007268:synaptic transmission;GO:0010107:potassium ion import;GO:0051607:defense response to virus;GO:0055085:transmembrane transport;	GO:0005886:plasma membrane;GO:0008076:voltage-gated potassium channel complex;GO:0008282:ATP-sensitive potassium channel complex;GO:0016020:membrane;GO:0016021:integral component of membrane;GO:0030017:sarcomere;GO:0042383:sarcolemma;	GO:0005215:transporter activity;GO:0005267:potassium channel activity;GO:0005524:ATP binding;GO:0008281:sulfonylurea receptor activity;GO:0015459:potassium channel regulator activity;GO:0042626:ATPase activity, coupled to transmembrane movement of substances;GO:0044325:ion channel binding;	K05033
ENSG00000162772	4003	1437	19.92	292	3.8	-2.43482	5.58652	0.000448119	0.0470078	Down	1	212738676	212794119	+	ATF3	activating transcription factor 3 [Source:HGNC Symbol%3BAcc:785]	GO:0006094:gluconeogenesis;GO:0006351:transcription, DNA-templated;GO:0006950:response to stress;GO:0006987:activation of signaling protein activity involved in unfolded protein response;GO:0008284:positive regulation of cell proliferation;GO:0030968:endoplasmic reticulum unfolded protein response;GO:0035914:skeletal muscle cell differentiation;GO:0044267:cellular protein metabolic process;GO:004…	GO:0005634:nucleus;GO:0005654:nucleoplasm;GO:0005730:nucleolus;	GO:0003700:sequence-specific DNA binding transcription factor activity;GO:0003714:transcription corepressor activity;GO:0005515:protein binding;GO:0042802:identical protein binding;GO:0043565:sequence-specific DNA binding;	K09032
ENSG00000124496	7732	11	0.08	91	0.61	2.89857	1.47355	0.000455672	0.0477137	Ups	6	42192669	42419789	-	TRERF1	transcriptional regulating factor 1 [Source:HGNC Symbol%3BAcc:18273]	GO:0006694:steroid biosynthetic process;GO:0006707:cholesterol catabolic process;GO:0007275:multicellular organismal development;GO:0042592:homeostatic process;GO:0045893:positive regulation of transcription, DNA-templated;GO:0046885:regulation of hormone biosynthetic process;	GO:0005634:nucleus;	GO:0001104:RNA polymerase II transcription cofactor activity;GO:0003682:chromatin binding;GO:0003700:sequence-specific DNA binding transcription factor activity;GO:0008134:transcription factor binding;GO:0008301:DNA binding, bending;GO:0030374:ligand-dependent nuclear receptor transcription coactivator activity;GO:0046872:metal ion binding;	-
ENSG00000176533	4561	4	0.05	45	0.51	3.31739	0.480471	0.000458791	0.0479535	Ups	19	2511217	2702707	-	GNG7	guanine nucleotide binding protein (G protein)%2C gamma 7 [Source:HGNC Symbol%3BAcc:4410]	GO:0001662:behavioral fear response;GO:0006112:energy reserve metabolic process;GO:0007168:receptor guanylyl cyclase signaling pathway;GO:0007186:G-protein coupled receptor signaling pathway;GO:0007268:synaptic transmission;GO:0007626:locomotory behavior;GO:0008277:regulation of G-protein coupled receptor protein signaling pathway;GO:0044281:small molecule metabolic process;GO:0045761:regulation …	GO:0005834:heterotrimeric G-protein complex;GO:0005886:plasma membrane;	GO:0004871:signal transducer activity;	K04543
ENSG00000168140	2806	45	0.89	286	5.31	2.52854	3.12749	0.000468587	0.0488245	Ups	16	4421849	4433529	+	VASN	vasorin [Source:HGNC Symbol%3BAcc:18517]	GO:0071456:cellular response to hypoxia;GO:0071461:cellular response to redox state;	GO:0005576:extracellular region;GO:0005739:mitochondrion;GO:0005886:plasma membrane;GO:0016021:integral component of membrane;	-	-
ENSG00000186104	3949	1539	21.62	315	4.15	-2.42441	5.68694	0.00046881	0.0488245	Down	11	14899553	14913798	-	CYP2R1	cytochrome P450%2C family 2%2C subfamily R%2C polypeptide 1 [Source:HGNC Symbol%3BAcc:20580]	GO:0006766:vitamin metabolic process;GO:0006805:xenobiotic metabolic process;GO:0008202:steroid metabolic process;GO:0042359:vitamin D metabolic process;GO:0044281:small molecule metabolic process;	GO:0005789:endoplasmic reticulum membrane;	GO:0004497:monooxygenase activity;GO:0005506:iron ion binding;GO:0009055:electron carrier activity;GO:0016705:oxidoreductase activity, acting on paired donors, with incorporation or reduction of molecular oxygen;GO:0020037:heme binding;GO:0030343:vitamin D3 25-hydroxylase activity;	K07419
ENSG00000221890	5784	158	1.52	944	8.5	2.44165	4.84775	0.000477837	0.0496754	Ups	22	39214457	39239987	-	NPTXR	neuronal pentraxin receptor [Source:HGNC Symbol%3BAcc:7954]	-	GO:0016021:integral component of membrane;	GO:0046872:metal ion binding;	K12581
ENSG00000153237	3790	35	0.51	3	0.04	-3.62393	0.201371	0.000481147	0.0498404	Down	2	159027593	159313265	-	CCDC148	coiled-coil domain containing 148 [Source:HGNC Symbol%3BAcc:25191]	-	-	-	-
ENSG00000118276	5306	3	0.03	39	0.38	3.51278	0.27753	0.000481147	0.0498404	Ups	18	29202210	29265799	-	B4GALT6	UDP-Gal:betaGlcNAc beta 1%2C4- galactosyltransferase%2C polypeptide 6 [Source:HGNC Symbol%3BAcc:929]	GO:0005975:carbohydrate metabolic process;GO:0018146:keratan sulfate biosynthetic process;GO:0018279:protein N-linked glycosylation via asparagine;GO:0030203:glycosaminoglycan metabolic process;GO:0042339:keratan sulfate metabolic process;GO:0043687:post-translational protein modification;GO:0044267:cellular protein metabolic process;GO:0044281:small molecule metabolic process;	GO:0000139:Golgi membrane;GO:0016021:integral component of membrane;GO:0032580:Golgi cisterna membrane;	GO:0008378:galactosyltransferase activity;GO:0008489:UDP-galactose:glucosylceramide beta-1,4-galactosyltransferase activity;GO:0016757:transferase activity, transferring glycosyl groups;GO:0046872:metal ion binding;	K07553
