# Supplementary material for: Acetylation-Mimic Mutation of TRIM28-Lys304 to Gln Attenuates the Interaction with KRAB-Zinc-Finger Proteins and Affects Gene Expression in Leukemic K562 Cells
Source: Int J Mol Sci. 2023 Jun 6;24(12):9830. doi: 10.3390/ijms24129830 (PMC10298087; doi:10.3390/ijms24129830)
Supplement: Supplementary file 1 [file ijms-24-09830-s001.zip › Table S2A.xlsx]

## Sheet: 2019-0520_WT-IPelution_F061694
Fragment mass tolerance	administrator
E-mail	pth@sinica.edu.tw
Search title	190520 WT & Q1 - beads & elu Sprot human & trim28 Ub Phospho Acetyl (C:\ProgramData\Matrix Science\Mascot Daemon\parameters\Elite_Sprot_Human&Trim28_Phospho(Y)(ST)_Acetyl(K)_Ub(K)_HCD.par), submitted from Daemon on PC
MS data file	C:\Users\Ronald\Desktop\Fusion Data\190520\2019-0520_WT-IPelution.mgf
Database 1	SwissProt 2019_02 (559,228 sequences; 200,905,869 residues)
Database 2	Trim28_K304Q (1 sequences; 835 residues)
Taxonomy 1	Homo sapiens (human) (20,418 sequences)
Taxonomy 2	(none)
Timestamp	22 May 2019 at 10:28:27 GMT
Type of search	MS/MS Ion Search
Enzyme	Trypsin
Variable modifications	Acetyl (K),Carbamidomethyl (C),GlyGly (K),LeuArgGlyGly (K),Oxidation (M),Phospho (ST),Phospho (Y)
Mass values	Monoisotopic
Protein mass	Unrestricted
Peptide mass tolerance	10 ppm
Fragment mass tolerance	0.02 Da
Max missed cleavages	2
Instrument type	ESI-TRAP
Number of queries	34626
Significance threshold p<	0.04147
Max. number of families	AUTO
Ions score or expect cut-off	-1
Preferred taxonomy	All entries
Show Percolator scores?	no
Filters:	("Num. of significant sequences" >= 2 AND "Num. of significant unique sequences" >= 1)
Database	Accession	Description	Score	Mass	Num. of significant sequences	emPAI
SwissProt	TIF1B_HUMAN	Transcription intermediary factor 1-beta OS=Homo sapiens OX=9606 GN=TRIM28 PE=1 SV=5	32460	88493	103	2895.99
SwissProt	K2C1_HUMAN	Keratin, type II cytoskeletal 1 OS=Homo sapiens OX=9606 GN=KRT1 PE=1 SV=6	5502	65999	62	70.08
SwissProt	K2C6A_HUMAN	Keratin, type II cytoskeletal 6A OS=Homo sapiens OX=9606 GN=KRT6A PE=1 SV=3	2764	60008	48	36.38
SwissProt	K2C6B_HUMAN	Keratin, type II cytoskeletal 6B OS=Homo sapiens OX=9606 GN=KRT6B PE=1 SV=5	2554	60030	46	31.43
SwissProt	K2C5_HUMAN	Keratin, type II cytoskeletal 5 OS=Homo sapiens OX=9606 GN=KRT5 PE=1 SV=3	1409	62340	34	9.22
SwissProt	K22E_HUMAN	Keratin, type II cytoskeletal 2 epidermal OS=Homo sapiens OX=9606 GN=KRT2 PE=1 SV=2	1278	65393	35	8.82
SwissProt	K2C8_HUMAN	Keratin, type II cytoskeletal 8 OS=Homo sapiens OX=9606 GN=KRT8 PE=1 SV=7	548	53671	20	4.29
SwissProt	K2C1B_HUMAN	Keratin, type II cytoskeletal 1b OS=Homo sapiens OX=9606 GN=KRT77 PE=2 SV=3	337	61864	5	0.41
SwissProt	K2C80_HUMAN	Keratin, type II cytoskeletal 80 OS=Homo sapiens OX=9606 GN=KRT80 PE=1 SV=2	69	50494	2	0.18
SwissProt	VIME_HUMAN	Vimentin OS=Homo sapiens OX=9606 GN=VIM PE=1 SV=4	63	53619	4	0.37
SwissProt	K2C78_HUMAN	Keratin, type II cytoskeletal 78 OS=Homo sapiens OX=9606 GN=KRT78 PE=1 SV=2	46	56830	3	0.25
SwissProt	K1C9_HUMAN	Keratin, type I cytoskeletal 9 OS=Homo sapiens OX=9606 GN=KRT9 PE=1 SV=3	3149	62027	51	60.81
SwissProt	TBB5_HUMAN	Tubulin beta chain OS=Homo sapiens OX=9606 GN=TUBB PE=1 SV=2	3099	49639	30	15.97
SwissProt	TBB4B_HUMAN	Tubulin beta-4B chain OS=Homo sapiens OX=9606 GN=TUBB4B PE=1 SV=1	2515	49799	27	11.97
SwissProt	TBB4A_HUMAN	Tubulin beta-4A chain OS=Homo sapiens OX=9606 GN=TUBB4A PE=1 SV=2	1814	49554	22	6.23
SwissProt	TBB6_HUMAN	Tubulin beta-6 chain OS=Homo sapiens OX=9606 GN=TUBB6 PE=1 SV=1	606	49825	15	2.6
SwissProt	RANB9_HUMAN	Ran-binding protein 9 OS=Homo sapiens OX=9606 GN=RANBP9 PE=1 SV=1	2284	77798	30	6.21
SwissProt	TBA1C_HUMAN	Tubulin alpha-1C chain OS=Homo sapiens OX=9606 GN=TUBA1C PE=1 SV=1	1907	49863	24	7.46
SwissProt	TBA4A_HUMAN	Tubulin alpha-4A chain OS=Homo sapiens OX=9606 GN=TUBA4A PE=1 SV=1	1400	49892	22	6.77
SwissProt	WDR26_HUMAN	WD repeat-containing protein 26 OS=Homo sapiens OX=9606 GN=WDR26 PE=1 SV=3	1993	72079	37	11.05
SwissProt	BIP_HUMAN	Endoplasmic reticulum chaperone BiP OS=Homo sapiens OX=9606 GN=HSPA5 PE=1 SV=2	1992	72288	41	10.96
SwissProt	HSP7C_HUMAN	Heat shock cognate 71 kDa protein OS=Homo sapiens OX=9606 GN=HSPA8 PE=1 SV=1	1873	70854	41	12.35
SwissProt	HS71A_HUMAN	Heat shock 70 kDa protein 1A OS=Homo sapiens OX=9606 GN=HSPA1A PE=1 SV=1	1096	70009	27	4.18
SwissProt	K1C10_HUMAN	Keratin, type I cytoskeletal 10 OS=Homo sapiens OX=9606 GN=KRT10 PE=1 SV=6	1729	58792	32	10.75
SwissProt	K1C16_HUMAN	Keratin, type I cytoskeletal 16 OS=Homo sapiens OX=9606 GN=KRT16 PE=1 SV=4	1722	51236	38	29.1
SwissProt	K1C14_HUMAN	Keratin, type I cytoskeletal 14 OS=Homo sapiens OX=9606 GN=KRT14 PE=1 SV=4	1473	51529	31	15.63
SwissProt	K1C17_HUMAN	Keratin, type I cytoskeletal 17 OS=Homo sapiens OX=9606 GN=KRT17 PE=1 SV=2	415	48076	13	2.16
SwissProt	ZN316_HUMAN	Zinc finger protein 316 OS=Homo sapiens OX=9606 GN=ZNF316 PE=1 SV=1	1596	108370	45	6.2
SwissProt	ZN212_HUMAN	Zinc finger protein 212 OS=Homo sapiens OX=9606 GN=ZNF212 PE=1 SV=3	141	55413	6	0.59
SwissProt	GID8_HUMAN	Glucose-induced degradation protein 8 homolog OS=Homo sapiens OX=9606 GN=GID8 PE=1 SV=1	1438	26732	27	96.52
SwissProt	CYTSA_HUMAN	Cytospin-A OS=Homo sapiens OX=9606 GN=SPECC1L PE=1 SV=2	1286	124525	43	3.54
SwissProt	DOCK2_HUMAN	Dedicator of cytokinesis protein 2 OS=Homo sapiens OX=9606 GN=DOCK2 PE=1 SV=2	1115	211812	43	1.39
SwissProt	MAEA_HUMAN	E3 ubiquitin-protein transferase MAEA OS=Homo sapiens OX=9606 GN=MAEA PE=1 SV=1	1041	45258	29	14.24
SwissProt	POGK_HUMAN	Pogo transposable element with KRAB domain OS=Homo sapiens OX=9606 GN=POGK PE=1 SV=2	960	69399	26	4.27
SwissProt	HNRPM_HUMAN	Heterogeneous nuclear ribonucleoprotein M OS=Homo sapiens OX=9606 GN=HNRNPM PE=1 SV=3	888	77464	24	2.55
SwissProt	ZN644_HUMAN	Zinc finger protein 644 OS=Homo sapiens OX=9606 GN=ZNF644 PE=1 SV=2	827	149471	35	1.8
SwissProt	CBX5_HUMAN	Chromobox protein homolog 5 OS=Homo sapiens OX=9606 GN=CBX5 PE=1 SV=1	812	22211	17	24.14
SwissProt	CBX3_HUMAN	Chromobox protein homolog 3 OS=Homo sapiens OX=9606 GN=CBX3 PE=1 SV=4	799	20798	11	8.28
SwissProt	CBX1_HUMAN	Chromobox protein homolog 1 OS=Homo sapiens OX=9606 GN=CBX1 PE=1 SV=1	320	21405	6	2.25
SwissProt	ZN595_HUMAN	Zinc finger protein 595 OS=Homo sapiens OX=9606 GN=ZNF595 PE=2 SV=2	783	74254	20	2.16
SwissProt	ZNF92_HUMAN	Zinc finger protein 92 OS=Homo sapiens OX=9606 GN=ZNF92 PE=2 SV=2	674	68442	22	3.46
SwissProt	ZN100_HUMAN	Zinc finger protein 100 OS=Homo sapiens OX=9606 GN=ZNF100 PE=2 SV=2	585	62704	22	3.78
SwissProt	ZNF93_HUMAN	Zinc finger protein 93 OS=Homo sapiens OX=9606 GN=ZNF93 PE=2 SV=4	545	70925	20	2.33
SwissProt	ZN430_HUMAN	Zinc finger protein 430 OS=Homo sapiens OX=9606 GN=ZNF430 PE=1 SV=3	486	66275	16	1.8
SwissProt	ZN627_HUMAN	Zinc finger protein 627 OS=Homo sapiens OX=9606 GN=ZNF627 PE=1 SV=1	444	52819	18	3.27
SwissProt	ZN273_HUMAN	Zinc finger protein 273 OS=Homo sapiens OX=9606 GN=ZNF273 PE=1 SV=3	425	64929	13	1.35
SwissProt	ZN195_HUMAN	Zinc finger protein 195 OS=Homo sapiens OX=9606 GN=ZNF195 PE=1 SV=2	405	72285	17	1.9
SwissProt	ZN566_HUMAN	Zinc finger protein 566 OS=Homo sapiens OX=9606 GN=ZNF566 PE=1 SV=1	395	49188	11	1.59
SwissProt	ZN561_HUMAN	Zinc finger protein 561 OS=Homo sapiens OX=9606 GN=ZNF561 PE=1 SV=2	385	55161	13	1.73
SwissProt	ZN724_HUMAN	Zinc finger protein 724 OS=Homo sapiens OX=9606 GN=ZNF724 PE=2 SV=3	376	71126	21	2.74
SwissProt	ZN460_HUMAN	Zinc finger protein 460 OS=Homo sapiens OX=9606 GN=ZNF460 PE=1 SV=2	335	63624	17	2.13
SwissProt	ZN813_HUMAN	Zinc finger protein 813 OS=Homo sapiens OX=9606 GN=ZNF813 PE=2 SV=2	323	71674	13	1.3
SwissProt	ZN708_HUMAN	Zinc finger protein 708 OS=Homo sapiens OX=9606 GN=ZNF708 PE=1 SV=5	295	57320	17	2.82
SwissProt	ZNF77_HUMAN	Zinc finger protein 77 OS=Homo sapiens OX=9606 GN=ZNF77 PE=2 SV=2	287	61923	15	1.81
SwissProt	ZN107_HUMAN	Zinc finger protein 107 OS=Homo sapiens OX=9606 GN=ZNF107 PE=1 SV=1	258	90614	12	0.85
SwissProt	ZN680_HUMAN	Zinc finger protein 680 OS=Homo sapiens OX=9606 GN=ZNF680 PE=1 SV=2	256	61758	11	1.14
SwissProt	ZN160_HUMAN	Zinc finger protein 160 OS=Homo sapiens OX=9606 GN=ZNF160 PE=2 SV=3	238	94051	14	0.89
SwissProt	ZN789_HUMAN	Zinc finger protein 789 OS=Homo sapiens OX=9606 GN=ZNF789 PE=2 SV=3	230	49952	13	2.3
SwissProt	ZN718_HUMAN	Zinc finger protein 718 OS=Homo sapiens OX=9606 GN=ZNF718 PE=2 SV=2	227	55324	5	0.72
SwissProt	ZN253_HUMAN	Zinc finger protein 253 OS=Homo sapiens OX=9606 GN=ZNF253 PE=2 SV=2	223	57565	11	1.62
SwissProt	ZN320_HUMAN	Zinc finger protein 320 OS=Homo sapiens OX=9606 GN=ZNF320 PE=1 SV=1	218	59288	8	0.91
SwissProt	ZN124_HUMAN	Zinc finger protein 124 OS=Homo sapiens OX=9606 GN=ZNF124 PE=1 SV=2	205	40191	7	1.1
SwissProt	ZN669_HUMAN	Zinc finger protein 669 OS=Homo sapiens OX=9606 GN=ZNF669 PE=2 SV=2	203	52563	6	0.63
SwissProt	ZN845_HUMAN	Zinc finger protein 845 OS=Homo sapiens OX=9606 GN=ZNF845 PE=1 SV=3	193	113060	7	0.35
SwissProt	ZN562_HUMAN	Zinc finger protein 562 OS=Homo sapiens OX=9606 GN=ZNF562 PE=2 SV=2	184	48531	9	1.2
SwissProt	ZN620_HUMAN	Zinc finger protein 620 OS=Homo sapiens OX=9606 GN=ZNF620 PE=2 SV=1	174	48472	7	0.85
SwissProt	ZN257_HUMAN	Zinc finger protein 257 OS=Homo sapiens OX=9606 GN=ZNF257 PE=2 SV=2	171	65736	7	0.79
SwissProt	ZN383_HUMAN	Zinc finger protein 383 OS=Homo sapiens OX=9606 GN=ZNF383 PE=2 SV=1	171	54577	6	0.6
SwissProt	ZN611_HUMAN	Zinc finger protein 611 OS=Homo sapiens OX=9606 GN=ZNF611 PE=1 SV=2	169	81397	9	0.6
SwissProt	ZN721_HUMAN	Zinc finger protein 721 OS=Homo sapiens OX=9606 GN=ZNF721 PE=1 SV=2	168	105016	8	0.44
SwissProt	ZN564_HUMAN	Zinc finger protein 564 OS=Homo sapiens OX=9606 GN=ZNF564 PE=1 SV=1	165	63694	12	1.23
SwissProt	ZN791_HUMAN	Zinc finger protein 791 OS=Homo sapiens OX=9606 GN=ZNF791 PE=2 SV=1	163	66828	12	1.15
SwissProt	ZNF91_HUMAN	Zinc finger protein 91 OS=Homo sapiens OX=9606 GN=ZNF91 PE=2 SV=2	158	137128	9	0.37
SwissProt	ZN264_HUMAN	Zinc finger protein 264 OS=Homo sapiens OX=9606 GN=ZNF264 PE=1 SV=1	157	70541	10	0.83
SwissProt	ZN624_HUMAN	Zinc finger protein 624 OS=Homo sapiens OX=9606 GN=ZNF624 PE=1 SV=3	155	99864	11	0.67
SwissProt	ZN493_HUMAN	Zinc finger protein 493 OS=Homo sapiens OX=9606 GN=ZNF493 PE=2 SV=3	147	75293	9	0.76
SwissProt	ZN701_HUMAN	Zinc finger protein 701 OS=Homo sapiens OX=9606 GN=ZNF701 PE=1 SV=3	135	60864	3	0.32
SwissProt	ZN480_HUMAN	Zinc finger protein 480 OS=Homo sapiens OX=9606 GN=ZNF480 PE=1 SV=2	132	61669	5	0.51
SwissProt	ZN468_HUMAN	Zinc finger protein 468 OS=Homo sapiens OX=9606 GN=ZNF468 PE=2 SV=1	128	60534	5	0.53
SwissProt	ZN136_HUMAN	Zinc finger protein 136 OS=Homo sapiens OX=9606 GN=ZNF136 PE=1 SV=1	127	62742	8	0.72
SwissProt	ZN766_HUMAN	Zinc finger protein 766 OS=Homo sapiens OX=9606 GN=ZNF766 PE=1 SV=1	127	54472	5	0.6
SwissProt	ZN728_HUMAN	Zinc finger protein 728 OS=Homo sapiens OX=9606 GN=ZNF728 PE=4 SV=1	124	71754	7	0.61
SwissProt	ZNF43_HUMAN	Zinc finger protein 43 OS=Homo sapiens OX=9606 GN=ZNF43 PE=2 SV=4	123	94063	7	0.51
SwissProt	ZN543_HUMAN	Zinc finger protein 543 OS=Homo sapiens OX=9606 GN=ZNF543 PE=1 SV=3	121	68359	8	0.65
SwissProt	ZN486_HUMAN	Zinc finger protein 486 OS=Homo sapiens OX=9606 GN=ZNF486 PE=2 SV=4	116	53596	7	0.89
SwissProt	ZN670_HUMAN	Zinc finger protein 670 OS=Homo sapiens OX=9606 GN=ZNF670 PE=1 SV=1	116	44574	11	1.85
SwissProt	ZN726_HUMAN	Zinc finger protein 726 OS=Homo sapiens OX=9606 GN=ZNF726 PE=1 SV=4	106	85483	9	0.65
SwissProt	ZNF90_HUMAN	Zinc finger protein 90 OS=Homo sapiens OX=9606 GN=ZNF90 PE=2 SV=3	105	69013	4	0.45
SwissProt	ZN208_HUMAN	Zinc finger protein 208 OS=Homo sapiens OX=9606 GN=ZNF208 PE=2 SV=2	105	147390	4	0.16
SwissProt	Z354B_HUMAN	Zinc finger protein 354B OS=Homo sapiens OX=9606 GN=ZNF354B PE=1 SV=1	102	70484	5	0.44
SwissProt	ZN490_HUMAN	Zinc finger protein 490 OS=Homo sapiens OX=9606 GN=ZNF490 PE=1 SV=2	99	61300	7	0.63
SwissProt	ZN445_HUMAN	Zinc finger protein 445 OS=Homo sapiens OX=9606 GN=ZNF445 PE=1 SV=1	99	118887	9	0.43
SwissProt	ZN805_HUMAN	Zinc finger protein 805 OS=Homo sapiens OX=9606 GN=ZNF805 PE=2 SV=3	97	71097	7	0.52
SwissProt	ZN235_HUMAN	Zinc finger protein 235 OS=Homo sapiens OX=9606 GN=ZNF235 PE=2 SV=3	96	83923	6	0.36
SwissProt	ZFP82_HUMAN	Zinc finger protein 82 homolog OS=Homo sapiens OX=9606 GN=ZFP82 PE=1 SV=1	96	62537	4	0.31
SwissProt	ZN441_HUMAN	Zinc finger protein 441 OS=Homo sapiens OX=9606 GN=ZNF441 PE=2 SV=2	91	80083	5	0.31
SwissProt	ZN227_HUMAN	Zinc finger protein 227 OS=Homo sapiens OX=9606 GN=ZNF227 PE=1 SV=1	90	91974	6	0.32
SwissProt	ZN808_HUMAN	Zinc finger protein 808 OS=Homo sapiens OX=9606 GN=ZNF808 PE=1 SV=2	89	104757	5	0.23
SwissProt	ZN529_HUMAN	Zinc finger protein 529 OS=Homo sapiens OX=9606 GN=ZNF529 PE=1 SV=2	89	65822	3	0.21
SwissProt	ZN583_HUMAN	Zinc finger protein 583 OS=Homo sapiens OX=9606 GN=ZNF583 PE=2 SV=2	82	65990	2	0.14
SwissProt	ZN699_HUMAN	Zinc finger protein 699 OS=Homo sapiens OX=9606 GN=ZNF699 PE=1 SV=1	76	73907	5	0.33
SwissProt	ZN607_HUMAN	Zinc finger protein 607 OS=Homo sapiens OX=9606 GN=ZNF607 PE=1 SV=3	72	80454	3	0.17
SwissProt	ZN736_HUMAN	Zinc finger protein 736 OS=Homo sapiens OX=9606 GN=ZNF736 PE=2 SV=2	70	49835	3	0.41
SwissProt	ZNF45_HUMAN	Zinc finger protein 45 OS=Homo sapiens OX=9606 GN=ZNF45 PE=1 SV=2	69	78192	5	0.31
SwissProt	ZN555_HUMAN	Zinc finger protein 555 OS=Homo sapiens OX=9606 GN=ZNF555 PE=1 SV=4	69	73037	2	0.12
SwissProt	ZN563_HUMAN	Zinc finger protein 563 OS=Homo sapiens OX=9606 GN=ZNF563 PE=2 SV=1	67	55398	4	0.36
SwissProt	ZN778_HUMAN	Zinc finger protein 778 OS=Homo sapiens OX=9606 GN=ZNF778 PE=1 SV=3	66	81910	3	0.17
SwissProt	ZN678_HUMAN	Zinc finger protein 678 OS=Homo sapiens OX=9606 GN=ZNF678 PE=2 SV=1	64	61371	2	0.23
SwissProt	ZNF20_HUMAN	Zinc finger protein 20 OS=Homo sapiens OX=9606 GN=ZNF20 PE=1 SV=2	62	61527	5	0.41
SwissProt	ZNF22_HUMAN	Zinc finger protein 22 OS=Homo sapiens OX=9606 GN=ZNF22 PE=1 SV=3	60	25899	2	0.39
SwissProt	ZN121_HUMAN	Zinc finger protein 121 OS=Homo sapiens OX=9606 GN=ZNF121 PE=3 SV=2	59	44665	4	0.46
SwissProt	Z354A_HUMAN	Zinc finger protein 354A OS=Homo sapiens OX=9606 GN=ZNF354A PE=1 SV=2	58	69193	4	0.36
SwissProt	ZN823_HUMAN	Zinc finger protein 823 OS=Homo sapiens OX=9606 GN=ZNF823 PE=2 SV=2	57	70225	4	0.28
SwissProt	ZNF44_HUMAN	Zinc finger protein 44 OS=Homo sapiens OX=9606 GN=ZNF44 PE=2 SV=3	56	76473	3	0.18
SwissProt	ZN799_HUMAN	Zinc finger protein 799 OS=Homo sapiens OX=9606 GN=ZNF799 PE=2 SV=4	55	74240	4	0.26
SwissProt	ZN440_HUMAN	Zinc finger protein 440 OS=Homo sapiens OX=9606 GN=ZNF440 PE=1 SV=1	47	69061	5	0.36
SwissProt	ZNF25_HUMAN	Zinc finger protein 25 OS=Homo sapiens OX=9606 GN=ZNF25 PE=2 SV=2	33	53510	2	0.17
SwissProt	ZNF57_HUMAN	Zinc finger protein 57 OS=Homo sapiens OX=9606 GN=ZNF57 PE=2 SV=3	30	64385	3	0.22
SwissProt	RBP10_HUMAN	Ran-binding protein 10 OS=Homo sapiens OX=9606 GN=RANBP10 PE=1 SV=1	711	67214	21	3.3
SwissProt	CALU_HUMAN	Calumenin OS=Homo sapiens OX=9606 GN=CALU PE=1 SV=2	683	37084	24	16.5
SwissProt	MAGC2_HUMAN	Melanoma-associated antigen C2 OS=Homo sapiens OX=9606 GN=MAGEC2 PE=1 SV=1	675	41137	13	3.24
SwissProt	ZN587_HUMAN	Zinc finger protein 587 OS=Homo sapiens OX=9606 GN=ZNF587 PE=1 SV=1	648	65580	21	2.92
SwissProt	ZN417_HUMAN	Zinc finger protein 417 OS=Homo sapiens OX=9606 GN=ZNF417 PE=1 SV=2	536	65691	18	2.22
SwissProt	Z587B_HUMAN	Zinc finger protein 587B OS=Homo sapiens OX=9606 GN=ZNF587B PE=1 SV=1	69	45512	4	0.45
SwissProt	ZN552_HUMAN	Zinc finger protein 552 OS=Homo sapiens OX=9606 GN=ZNF552 PE=1 SV=2	69	46168	3	0.32
SwissProt	RL7A_HUMAN	60S ribosomal protein L7a OS=Homo sapiens OX=9606 GN=RPL7A PE=1 SV=2	642	29977	20	15.85
SwissProt	RL4_HUMAN	60S ribosomal protein L4 OS=Homo sapiens OX=9606 GN=RPL4 PE=1 SV=5	633	47667	21	5.53
SwissProt	ARMC8_HUMAN	Armadillo repeat-containing protein 8 OS=Homo sapiens OX=9606 GN=ARMC8 PE=1 SV=2	629	75460	21	2.28
SwissProt	RBAK_HUMAN	RB-associated KRAB zinc finger protein OS=Homo sapiens OX=9606 GN=RBAK PE=1 SV=1	585	82941	22	2.27
SwissProt	ZNF8_HUMAN	Zinc finger protein 8 OS=Homo sapiens OX=9606 GN=ZNF8 PE=1 SV=2	563	64930	23	3.53
SwissProt	RL24_HUMAN	60S ribosomal protein L24 OS=Homo sapiens OX=9606 GN=RPL24 PE=1 SV=1	560	17768	11	15.96
SwissProt	RMD5A_HUMAN	E3 ubiquitin-protein transferase RMND5A OS=Homo sapiens OX=9606 GN=RMND5A PE=1 SV=1	548	43964	18	5.28
SwissProt	RMD5B_HUMAN	E3 ubiquitin-protein transferase RMND5B OS=Homo sapiens OX=9606 GN=RMND5B PE=1 SV=1	141	44386	7	0.96
SwissProt	ZN792_HUMAN	Zinc finger protein 792 OS=Homo sapiens OX=9606 GN=ZNF792 PE=1 SV=2	533	71531	22	2.72
SwissProt	ELMO2_HUMAN	Engulfment and cell motility protein 2 OS=Homo sapiens OX=9606 GN=ELMO2 PE=1 SV=2	522	82562	15	1.17
SwissProt	ELMO1_HUMAN	Engulfment and cell motility protein 1 OS=Homo sapiens OX=9606 GN=ELMO1 PE=1 SV=2	275	83776	10	0.67
SwissProt	MAGA9_HUMAN	Melanoma-associated antigen 9 OS=Homo sapiens OX=9606 GN=MAGEA9 PE=1 SV=1	521	35066	13	3.82
SwissProt	RL18_HUMAN	60S ribosomal protein L18 OS=Homo sapiens OX=9606 GN=RPL18 PE=1 SV=2	485	21621	9	4.75
SwissProt	CENPV_HUMAN	Centromere protein V OS=Homo sapiens OX=9606 GN=CENPV PE=1 SV=1	465	29927	6	1.33
SwissProt	Z324A_HUMAN	Zinc finger protein 324A OS=Homo sapiens OX=9606 GN=ZNF324 PE=2 SV=1	448	61066	20	3.04
SwissProt	Z324B_HUMAN	Zinc finger protein 324B OS=Homo sapiens OX=9606 GN=ZNF324B PE=1 SV=1	244	60563	10	1.02
SwissProt	DESP_HUMAN	Desmoplakin OS=Homo sapiens OX=9606 GN=DSP PE=1 SV=3	440	331569	24	0.36
SwissProt	ZN689_HUMAN	Zinc finger protein 689 OS=Homo sapiens OX=9606 GN=ZNF689 PE=1 SV=1	425	56870	14	1.86
SwissProt	IGG1_HUMAN	Immunoglobulin gamma-1 heavy chain OS=Homo sapiens OX=9606 PE=1 SV=2	412	49298	3	0.41
SwissProt	H4_HUMAN	Histone H4 OS=Homo sapiens OX=9606 GN=HIST1H4A PE=1 SV=2	407	11360	9	17.53
SwissProt	ZN184_HUMAN	Zinc finger protein 184 OS=Homo sapiens OX=9606 GN=ZNF184 PE=1 SV=4	406	86119	15	1.1
SwissProt	H2B2F_HUMAN	Histone H2B type 2-F OS=Homo sapiens OX=9606 GN=HIST2H2BF PE=1 SV=3	382	13912	7	10.01
SwissProt	H2B1B_HUMAN	Histone H2B type 1-B OS=Homo sapiens OX=9606 GN=HIST1H2BB PE=1 SV=2	357	13942	7	9.81
SwissProt	RLA2_HUMAN	60S acidic ribosomal protein P2 OS=Homo sapiens OX=9606 GN=RPLP2 PE=1 SV=1	377	11658	7	10.99
SwissProt	REXO5_HUMAN	RNA exonuclease 5 OS=Homo sapiens OX=9606 GN=REXO5 PE=2 SV=1	365	86830	15	1.09
SwissProt	RL13_HUMAN	60S ribosomal protein L13 OS=Homo sapiens OX=9606 GN=RPL13 PE=1 SV=4	351	24247	14	10.47
SwissProt	PLAK_HUMAN	Junction plakoglobin OS=Homo sapiens OX=9606 GN=JUP PE=1 SV=3	334	81693	8	0.52
SwissProt	ZFP92_HUMAN	Zinc finger protein 92 homolog OS=Homo sapiens OX=9606 GN=ZFP92 PE=2 SV=3	331	45762	12	2.05
SwissProt	MKLN1_HUMAN	Muskelin OS=Homo sapiens OX=9606 GN=MKLN1 PE=1 SV=2	315	84713	18	1.48
SwissProt	YPEL5_HUMAN	Protein yippee-like 5 OS=Homo sapiens OX=9606 GN=YPEL5 PE=1 SV=1	312	13833	9	13.87
SwissProt	RL10A_HUMAN	60S ribosomal protein L10a OS=Homo sapiens OX=9606 GN=RPL10A PE=1 SV=2	310	24816	9	3.61
SwissProt	RL3_HUMAN	60S ribosomal protein L3 OS=Homo sapiens OX=9606 GN=RPL3 PE=1 SV=2	303	46080	15	3
SwissProt	ZN250_HUMAN	Zinc finger protein 250 OS=Homo sapiens OX=9606 GN=ZNF250 PE=1 SV=3	296	63427	13	1.4
SwissProt	RL12_HUMAN	60S ribosomal protein L12 OS=Homo sapiens OX=9606 GN=RPL12 PE=1 SV=1	284	17808	6	3.12
SwissProt	HNRPF_HUMAN	Heterogeneous nuclear ribonucleoprotein F OS=Homo sapiens OX=9606 GN=HNRNPF PE=1 SV=3	263	45643	7	0.92
SwissProt	HNRH1_HUMAN	Heterogeneous nuclear ribonucleoprotein H OS=Homo sapiens OX=9606 GN=HNRNPH1 PE=1 SV=4	191	49198	5	0.54
SwissProt	ZNF12_HUMAN	Zinc finger protein 12 OS=Homo sapiens OX=9606 GN=ZNF12 PE=1 SV=3	260	81149	11	0.78
SwissProt	ZBT11_HUMAN	Zinc finger and BTB domain-containing protein 11 OS=Homo sapiens OX=9606 GN=ZBTB11 PE=1 SV=2	253	119308	13	0.59
SwissProt	RL10_HUMAN	60S ribosomal protein L10 OS=Homo sapiens OX=9606 GN=RPL10 PE=1 SV=4	249	24588	6	1.79
SwissProt	ZN512_HUMAN	Zinc finger protein 512 OS=Homo sapiens OX=9606 GN=ZNF512 PE=1 SV=2	241	64641	12	1.21
SwissProt	RL6_HUMAN	60S ribosomal protein L6 OS=Homo sapiens OX=9606 GN=RPL6 PE=1 SV=3	237	32708	11	3.15
SwissProt	RL8_HUMAN	60S ribosomal protein L8 OS=Homo sapiens OX=9606 GN=RPL8 PE=1 SV=2	218	28007	12	5.13
SwissProt	RL5_HUMAN	60S ribosomal protein L5 OS=Homo sapiens OX=9606 GN=RPL5 PE=1 SV=3	218	34341	8	1.69
SwissProt	ZFP90_HUMAN	Zinc finger protein 90 homolog OS=Homo sapiens OX=9606 GN=ZFP90 PE=1 SV=2	217	72985	10	0.79
SwissProt	ZNF74_HUMAN	Zinc finger protein 74 OS=Homo sapiens OX=9606 GN=ZNF74 PE=1 SV=3	217	72160	9	0.7
SwissProt	RL7_HUMAN	60S ribosomal protein L7 OS=Homo sapiens OX=9606 GN=RPL7 PE=1 SV=1	216	29207	7	1.76
SwissProt	PABP1_HUMAN	Polyadenylate-binding protein 1 OS=Homo sapiens OX=9606 GN=PABPC1 PE=1 SV=2	211	70626	8	0.62
SwissProt	PABP4_HUMAN	Polyadenylate-binding protein 4 OS=Homo sapiens OX=9606 GN=PABPC4 PE=1 SV=1	171	70738	6	0.44
SwissProt	GRP75_HUMAN	Stress-70 protein, mitochondrial OS=Homo sapiens OX=9606 GN=HSPA9 PE=1 SV=2	210	73635	7	0.5
SwissProt	LRC59_HUMAN	Leucine-rich repeat-containing protein 59 OS=Homo sapiens OX=9606 GN=LRRC59 PE=1 SV=1	203	34909	8	1.65
SwissProt	IPO5_HUMAN	Importin-5 OS=Homo sapiens OX=9606 GN=IPO5 PE=1 SV=4	199	123550	6	0.23
SwissProt	DCD_HUMAN	Dermcidin OS=Homo sapiens OX=9606 GN=DCD PE=1 SV=2	198	11277	3	1.99
SwissProt	ZN317_HUMAN	Zinc finger protein 317 OS=Homo sapiens OX=9606 GN=ZNF317 PE=1 SV=2	195	67915	14	1.41
SwissProt	ZN707_HUMAN	Zinc finger protein 707 OS=Homo sapiens OX=9606 GN=ZNF707 PE=1 SV=2	191	43060	13	2.61
SwissProt	H2A1D_HUMAN	Histone H2A type 1-D OS=Homo sapiens OX=9606 GN=HIST1H2AD PE=1 SV=2	187	14099	4	2.26
SwissProt	H2AV_HUMAN	Histone H2A.V OS=Homo sapiens OX=9606 GN=H2AFV PE=1 SV=3	96	13501	3	1.51
SwissProt	RL19_HUMAN	60S ribosomal protein L19 OS=Homo sapiens OX=9606 GN=RPL19 PE=1 SV=1	181	23451	6	1.94
SwissProt	RL23_HUMAN	60S ribosomal protein L23 OS=Homo sapiens OX=9606 GN=RPL23 PE=1 SV=1	180	14856	8	8.42
SwissProt	FABP5_HUMAN	Fatty acid-binding protein 5 OS=Homo sapiens OX=9606 GN=FABP5 PE=1 SV=3	178	15155	7	5.83
SwissProt	RL36_HUMAN	60S ribosomal protein L36 OS=Homo sapiens OX=9606 GN=RPL36 PE=1 SV=3	175	12246	5	4.46
SwissProt	ZNF34_HUMAN	Zinc finger protein 34 OS=Homo sapiens OX=9606 GN=ZNF34 PE=1 SV=3	162	63998	8	0.7
SwissProt	ZN485_HUMAN	Zinc finger protein 485 OS=Homo sapiens OX=9606 GN=ZNF485 PE=2 SV=1	161	50248	7	0.81
SwissProt	DSG1_HUMAN	Desmoglein-1 OS=Homo sapiens OX=9606 GN=DSG1 PE=1 SV=2	158	113676	7	0.35
SwissProt	RL13A_HUMAN	60S ribosomal protein L13a OS=Homo sapiens OX=9606 GN=RPL13A PE=1 SV=2	156	23562	6	1.93
SwissProt	HORN_HUMAN	Hornerin OS=Homo sapiens OX=9606 GN=HRNR PE=1 SV=2	154	282228	7	0.11
SwissProt	ZN101_HUMAN	Zinc finger protein 101 OS=Homo sapiens OX=9606 GN=ZNF101 PE=1 SV=1	154	50307	8	0.97
SwissProt	RL18A_HUMAN	60S ribosomal protein L18a OS=Homo sapiens OX=9606 GN=RPL18A PE=1 SV=2	154	20749	5	1.75
SwissProt	ZFP1_HUMAN	Zinc finger protein 1 homolog OS=Homo sapiens OX=9606 GN=ZFP1 PE=1 SV=2	154	47486	7	0.87
SwissProt	Z780A_HUMAN	Zinc finger protein 780A OS=Homo sapiens OX=9606 GN=ZNF780A PE=2 SV=3	149	74483	5	0.33
SwissProt	GATA1_HUMAN	Erythroid transcription factor OS=Homo sapiens OX=9606 GN=GATA1 PE=1 SV=1	145	42724	8	1.22
SwissProt	DAPLE_HUMAN	Protein Daple OS=Homo sapiens OX=9606 GN=CCDC88C PE=1 SV=3	144	228091	6	0.12
SwissProt	EHMT1_HUMAN	Histone-lysine N-methyltransferase EHMT1 OS=Homo sapiens OX=9606 GN=EHMT1 PE=1 SV=4	142	141377	11	0.4
SwissProt	SCAM3_HUMAN	Secretory carrier-associated membrane protein 3 OS=Homo sapiens OX=9606 GN=SCAMP3 PE=1 SV=3	141	38262	4	0.56
SwissProt	HBE_HUMAN	Hemoglobin subunit epsilon OS=Homo sapiens OX=9606 GN=HBE1 PE=1 SV=2	140	16192	4	1.81
SwissProt	HBG1_HUMAN	Hemoglobin subunit gamma-1 OS=Homo sapiens OX=9606 GN=HBG1 PE=1 SV=2	83	16130	3	1.18
SwissProt	RL15_HUMAN	60S ribosomal protein L15 OS=Homo sapiens OX=9606 GN=RPL15 PE=1 SV=2	138	24131	7	2.41
SwissProt	RL14_HUMAN	60S ribosomal protein L14 OS=Homo sapiens OX=9606 GN=RPL14 PE=1 SV=4	137	23417	4	1.05
SwissProt	ZCHC8_HUMAN	Zinc finger CCHC domain-containing protein 8 OS=Homo sapiens OX=9606 GN=ZCCHC8 PE=1 SV=2	136	78529	8	0.55
SwissProt	ZN311_HUMAN	Zinc finger protein 311 OS=Homo sapiens OX=9606 GN=ZNF311 PE=2 SV=2	134	76272	7	0.48
SwissProt	RLA0L_HUMAN	60S acidic ribosomal protein P0-like OS=Homo sapiens OX=9606 GN=RPLP0P6 PE=5 SV=1	133	34343	5	0.86
SwissProt	EHMT2_HUMAN	Histone-lysine N-methyltransferase EHMT2 OS=Homo sapiens OX=9606 GN=EHMT2 PE=1 SV=3	130	132287	5	0.18
SwissProt	ZN816_HUMAN	Zinc finger protein 816 OS=Homo sapiens OX=9606 GN=ZNF816 PE=2 SV=2	130	75676	8	0.57
SwissProt	LCP2_HUMAN	Lymphocyte cytosolic protein 2 OS=Homo sapiens OX=9606 GN=LCP2 PE=1 SV=1	129	60151	5	0.43
SwissProt	HSPB1_HUMAN	Heat shock protein beta-1 OS=Homo sapiens OX=9606 GN=HSPB1 PE=1 SV=2	128	22768	5	1.52
SwissProt	MAP1B_HUMAN	Microtubule-associated protein 1B OS=Homo sapiens OX=9606 GN=MAP1B PE=1 SV=2	128	270468	7	0.12
SwissProt	RAB1B_HUMAN	Ras-related protein Rab-1B OS=Homo sapiens OX=9606 GN=RAB1B PE=1 SV=1	127	22157	4	1.14
SwissProt	RAB10_HUMAN	Ras-related protein Rab-10 OS=Homo sapiens OX=9606 GN=RAB10 PE=1 SV=1	51	22527	2	0.45
SwissProt	RL27_HUMAN	60S ribosomal protein L27 OS=Homo sapiens OX=9606 GN=RPL27 PE=1 SV=2	127	15788	7	5.39
SwissProt	AKP8L_HUMAN	A-kinase anchor protein 8-like OS=Homo sapiens OX=9606 GN=AKAP8L PE=1 SV=4	126	71595	7	0.52
SwissProt	RL27A_HUMAN	60S ribosomal protein L27a OS=Homo sapiens OX=9606 GN=RPL27A PE=1 SV=2	126	16551	8	6.56
SwissProt	DDB1_HUMAN	DNA damage-binding protein 1 OS=Homo sapiens OX=9606 GN=DDB1 PE=1 SV=1	119	126887	6	0.22
SwissProt	ALBU_HUMAN	Serum albumin OS=Homo sapiens OX=9606 GN=ALB PE=1 SV=2	119	69321	4	0.28
SwissProt	RCN2_HUMAN	Reticulocalbin-2 OS=Homo sapiens OX=9606 GN=RCN2 PE=1 SV=1	118	36854	7	1.24
SwissProt	ZN274_HUMAN	Neurotrophin receptor-interacting factor homolog OS=Homo sapiens OX=9606 GN=ZNF274 PE=1 SV=2	117	74131	4	0.26
SwissProt	RL21_HUMAN	60S ribosomal protein L21 OS=Homo sapiens OX=9606 GN=RPL21 PE=1 SV=2	115	18553	5	2.1
SwissProt	RS8_HUMAN	40S ribosomal protein S8 OS=Homo sapiens OX=9606 GN=RPS8 PE=1 SV=2	114	24190	2	0.42
SwissProt	H33_HUMAN	Histone H3.3 OS=Homo sapiens OX=9606 GN=H3F3A PE=1 SV=2	113	15318	6	4.13
SwissProt	ARL8B_HUMAN	ADP-ribosylation factor-like protein 8B OS=Homo sapiens OX=9606 GN=ARL8B PE=1 SV=1	113	21525	4	1.19
SwissProt	RL29_HUMAN	60S ribosomal protein L29 OS=Homo sapiens OX=9606 GN=RPL29 PE=1 SV=2	111	17741	3	1.03
SwissProt	ZN267_HUMAN	Zinc finger protein 267 OS=Homo sapiens OX=9606 GN=ZNF267 PE=1 SV=3	111	87320	6	0.34
SwissProt	VAPA_HUMAN	Vesicle-associated membrane protein-associated protein A OS=Homo sapiens OX=9606 GN=VAPA PE=1 SV=3	107	27875	5	1.14
SwissProt	ZN197_HUMAN	Zinc finger protein 197 OS=Homo sapiens OX=9606 GN=ZNF197 PE=2 SV=1	106	118771	6	0.24
SwissProt	OSBL3_HUMAN	Oxysterol-binding protein-related protein 3 OS=Homo sapiens OX=9606 GN=OSBPL3 PE=1 SV=1	106	101160	3	0.14
SwissProt	MATR3_HUMAN	Matrin-3 OS=Homo sapiens OX=9606 GN=MATR3 PE=1 SV=2	102	94565	6	0.31
SwissProt	RAB7A_HUMAN	Ras-related protein Rab-7a OS=Homo sapiens OX=9606 GN=RAB7A PE=1 SV=1	101	23475	3	0.72
SwissProt	DNJB6_HUMAN	DnaJ homolog subfamily B member 6 OS=Homo sapiens OX=9606 GN=DNAJB6 PE=1 SV=2	101	36065	3	0.42
SwissProt	ZNF84_HUMAN	Zinc finger protein 84 OS=Homo sapiens OX=9606 GN=ZNF84 PE=1 SV=2	100	85403	3	0.16
SwissProt	GCN1_HUMAN	eIF-2-alpha kinase activator GCN1 OS=Homo sapiens OX=9606 GN=GCN1 PE=1 SV=6	99	292572	7	0.11
SwissProt	G3P_HUMAN	Glyceraldehyde-3-phosphate dehydrogenase OS=Homo sapiens OX=9606 GN=GAPDH PE=1 SV=3	98	36030	4	0.6
SwissProt	ZN688_HUMAN	Zinc finger protein 688 OS=Homo sapiens OX=9606 GN=ZNF688 PE=2 SV=1	97	30555	6	1.3
SwissProt	TFR1_HUMAN	Transferrin receptor protein 1 OS=Homo sapiens OX=9606 GN=TFRC PE=1 SV=2	96	84818	5	0.29
SwissProt	SENP5_HUMAN	Sentrin-specific protease 5 OS=Homo sapiens OX=9606 GN=SENP5 PE=1 SV=3	95	86638	6	0.34
SwissProt	WIZ_HUMAN	Protein Wiz OS=Homo sapiens OX=9606 GN=WIZ PE=1 SV=2	93	178563	7	0.18
SwissProt	ELOC_HUMAN	Elongin-C OS=Homo sapiens OX=9606 GN=ELOC PE=1 SV=1	93	12465	2	0.95
SwissProt	ZN615_HUMAN	Zinc finger protein 615 OS=Homo sapiens OX=9606 GN=ZNF615 PE=2 SV=2	92	83684	5	0.29
SwissProt	RBM7_HUMAN	RNA-binding protein 7 OS=Homo sapiens OX=9606 GN=RBM7 PE=1 SV=1	91	30485	2	0.32
SwissProt	KAP0_HUMAN	cAMP-dependent protein kinase type I-alpha regulatory subunit OS=Homo sapiens OX=9606 GN=PRKAR1A PE=1 SV=1	90	42955	6	0.81
SwissProt	RL30_HUMAN	60S ribosomal protein L30 OS=Homo sapiens OX=9606 GN=RPL30 PE=1 SV=2	89	12776	5	4.08
SwissProt	ZN655_HUMAN	Zinc finger protein 655 OS=Homo sapiens OX=9606 GN=ZNF655 PE=1 SV=3	89	57371	3	0.25
SwissProt	SCAM1_HUMAN	Secretory carrier-associated membrane protein 1 OS=Homo sapiens OX=9606 GN=SCAMP1 PE=1 SV=2	88	37896	2	0.25
SwissProt	ZN181_HUMAN	Zinc finger protein 181 OS=Homo sapiens OX=9606 GN=ZNF181 PE=1 SV=1	88	65800	7	0.57
SwissProt	PLIN3_HUMAN	Perilipin-3 OS=Homo sapiens OX=9606 GN=PLIN3 PE=1 SV=3	88	47046	2	0.2
SwissProt	ESYT1_HUMAN	Extended synaptotagmin-1 OS=Homo sapiens OX=9606 GN=ESYT1 PE=1 SV=1	86	122780	3	0.11
SwissProt	ZN684_HUMAN	Zinc finger protein 684 OS=Homo sapiens OX=9606 GN=ZNF684 PE=2 SV=1	86	43917	4	0.47
SwissProt	KHDR1_HUMAN	KH domain-containing, RNA-binding, signal transduction-associated protein 1 OS=Homo sapiens OX=9606 GN=KHDRBS1 PE=1 SV=1	83	48197	3	0.3
SwissProt	TRI33_HUMAN	E3 ubiquitin-protein ligase TRIM33 OS=Homo sapiens OX=9606 GN=TRIM33 PE=1 SV=3	82	122456	3	0.11
SwissProt	ZNF7_HUMAN	Zinc finger protein 7 OS=Homo sapiens OX=9606 GN=ZNF7 PE=1 SV=1	81	77837	4	0.25
SwissProt	DNJA2_HUMAN	DnaJ homolog subfamily A member 2 OS=Homo sapiens OX=9606 GN=DNAJA2 PE=1 SV=1	81	45717	2	0.2
SwissProt	NOP2_HUMAN	Probable 28S rRNA (cytosine(4447)-C(5))-methyltransferase OS=Homo sapiens OX=9606 GN=NOP2 PE=1 SV=2	79	89247	2	0.1
SwissProt	ZN614_HUMAN	Zinc finger protein 614 OS=Homo sapiens OX=9606 GN=ZNF614 PE=1 SV=2	79	67171	4	0.29
SwissProt	ZN432_HUMAN	Zinc finger protein 432 OS=Homo sapiens OX=9606 GN=ZNF432 PE=1 SV=1	59	74788	4	0.26
SwissProt	RS27A_HUMAN	Ubiquitin-40S ribosomal protein S27a OS=Homo sapiens OX=9606 GN=RPS27A PE=1 SV=2	78	17953	3	1.01
SwissProt	RL34_HUMAN	60S ribosomal protein L34 OS=Homo sapiens OX=9606 GN=RPL34 PE=1 SV=3	77	13284	7	7.88
SwissProt	RL17_HUMAN	60S ribosomal protein L17 OS=Homo sapiens OX=9606 GN=RPL17 PE=1 SV=3	77	21383	4	1.19
SwissProt	DHX9_HUMAN	ATP-dependent RNA helicase A OS=Homo sapiens OX=9606 GN=DHX9 PE=1 SV=4	75	140869	3	0.1
SwissProt	SNP29_HUMAN	Synaptosomal-associated protein 29 OS=Homo sapiens OX=9606 GN=SNAP29 PE=1 SV=1	73	28953	5	1.08
SwissProt	ZN776_HUMAN	Zinc finger protein 776 OS=Homo sapiens OX=9606 GN=ZNF776 PE=1 SV=2	72	59575	3	0.24
SwissProt	ZN841_HUMAN	Zinc finger protein 841 OS=Homo sapiens OX=9606 GN=ZNF841 PE=1 SV=1	71	93088	5	0.26
SwissProt	ZN419_HUMAN	Zinc finger protein 419 OS=Homo sapiens OX=9606 GN=ZNF419 PE=1 SV=2	70	58526	4	0.34
SwissProt	FBX11_HUMAN	F-box only protein 11 OS=Homo sapiens OX=9606 GN=FBXO11 PE=1 SV=3	70	103520	3	0.13
SwissProt	RSSA_HUMAN	40S ribosomal protein SA OS=Homo sapiens OX=9606 GN=RPSA PE=1 SV=4	67	32833	3	0.47
SwissProt	STX7_HUMAN	Syntaxin-7 OS=Homo sapiens OX=9606 GN=STX7 PE=1 SV=4	67	29797	4	0.77
SwissProt	GID4_HUMAN	Glucose-induced degradation protein 4 homolog OS=Homo sapiens OX=9606 GN=GID4 PE=1 SV=1	66	33493	3	0.46
SwissProt	FRIH_HUMAN	Ferritin heavy chain OS=Homo sapiens OX=9606 GN=FTH1 PE=1 SV=2	65	21212	3	0.81
SwissProt	ZN33B_HUMAN	Zinc finger protein 33B OS=Homo sapiens OX=9606 GN=ZNF33B PE=1 SV=2	64	90624	3	0.15
SwissProt	ZN33A_HUMAN	Zinc finger protein 33A OS=Homo sapiens OX=9606 GN=ZNF33A PE=1 SV=3	61	94323	5	0.25
SwissProt	HIC2_HUMAN	Hypermethylated in cancer 2 protein OS=Homo sapiens OX=9606 GN=HIC2 PE=1 SV=2	64	66114	2	0.14
SwissProt	MTREX_HUMAN	Exosome RNA helicase MTR4 OS=Homo sapiens OX=9606 GN=MTREX PE=1 SV=3	64	117729	4	0.16
SwissProt	ZN550_HUMAN	Zinc finger protein 550 OS=Homo sapiens OX=9606 GN=ZNF550 PE=1 SV=2	63	48350	3	0.3
SwissProt	RL32_HUMAN	60S ribosomal protein L32 OS=Homo sapiens OX=9606 GN=RPL32 PE=1 SV=2	63	15850	2	0.69
SwissProt	RL28_HUMAN	60S ribosomal protein L28 OS=Homo sapiens OX=9606 GN=RPL28 PE=1 SV=3	62	15738	5	2.76
SwissProt	BASI_HUMAN	Basigin OS=Homo sapiens OX=9606 GN=BSG PE=1 SV=2	62	42174	2	0.22
SwissProt	RB11A_HUMAN	Ras-related protein Rab-11A OS=Homo sapiens OX=9606 GN=RAB11A PE=1 SV=3	61	24378	2	0.41
SwissProt	YTHD2_HUMAN	YTH domain-containing family protein 2 OS=Homo sapiens OX=9606 GN=YTHDF2 PE=1 SV=2	61	62296	2	0.15
SwissProt	ZCHC4_HUMAN	rRNA N6-adenosine-methyltransferase ZCCHC4 OS=Homo sapiens OX=9606 GN=ZCCHC4 PE=1 SV=3	61	58971	4	0.34
SwissProt	AT1A1_HUMAN	Sodium/potassium-transporting ATPase subunit alpha-1 OS=Homo sapiens OX=9606 GN=ATP1A1 PE=1 SV=1	61	112824	2	0.08
SwissProt	RBBP4_HUMAN	Histone-binding protein RBBP4 OS=Homo sapiens OX=9606 GN=RBBP4 PE=1 SV=3	60	47626	3	0.31
SwissProt	EBP2_HUMAN	Probable rRNA-processing protein EBP2 OS=Homo sapiens OX=9606 GN=EBNA1BP2 PE=1 SV=2	60	34830	2	0.28
SwissProt	MYCBP_HUMAN	c-Myc-binding protein OS=Homo sapiens OX=9606 GN=MYCBP PE=1 SV=3	60	11959	3	1.82
SwissProt	RS12_HUMAN	40S ribosomal protein S12 OS=Homo sapiens OX=9606 GN=RPS12 PE=1 SV=3	59	14505	4	2.15
SwissProt	ZN649_HUMAN	Zinc finger protein 649 OS=Homo sapiens OX=9606 GN=ZNF649 PE=1 SV=1	57	57646	4	0.34
SwissProt	EF1A1_HUMAN	Elongation factor 1-alpha 1 OS=Homo sapiens OX=9606 GN=EEF1A1 PE=1 SV=1	56	50109	2	0.19
SwissProt	ZN589_HUMAN	Zinc finger protein 589 OS=Homo sapiens OX=9606 GN=ZNF589 PE=1 SV=1	56	41163	2	0.23
SwissProt	IKZF1_HUMAN	DNA-binding protein Ikaros OS=Homo sapiens OX=9606 GN=IKZF1 PE=1 SV=1	56	57491	2	0.16
SwissProt	KIF2C_HUMAN	Kinesin-like protein KIF2C OS=Homo sapiens OX=9606 GN=KIF2C PE=1 SV=2	55	81261	2	0.11
SwissProt	UBP2L_HUMAN	Ubiquitin-associated protein 2-like OS=Homo sapiens OX=9606 GN=UBAP2L PE=1 SV=2	55	114465	2	0.08
SwissProt	RL26_HUMAN	60S ribosomal protein L26 OS=Homo sapiens OX=9606 GN=RPL26 PE=1 SV=1	55	17248	3	1.08
SwissProt	CALX_HUMAN	Calnexin OS=Homo sapiens OX=9606 GN=CANX PE=1 SV=2	54	67526	3	0.21
SwissProt	ZN764_HUMAN	Zinc finger protein 764 OS=Homo sapiens OX=9606 GN=ZNF764 PE=1 SV=2	54	44914	3	0.33
SwissProt	GFI1B_HUMAN	Zinc finger protein Gfi-1b OS=Homo sapiens OX=9606 GN=GFI1B PE=1 SV=1	53	37468	2	0.25
SwissProt	AKAP8_HUMAN	A-kinase anchor protein 8 OS=Homo sapiens OX=9606 GN=AKAP8 PE=1 SV=1	51	76061	3	0.18
SwissProt	ZN738_HUMAN	Protein ZNF738 OS=Homo sapiens OX=9606 GN=ZNF738 PE=2 SV=1	50	15874	2	0.69
SwissProt	RL37A_HUMAN	60S ribosomal protein L37a OS=Homo sapiens OX=9606 GN=RPL37A PE=1 SV=2	50	10268	3	2.31
SwissProt	RS25_HUMAN	40S ribosomal protein S25 OS=Homo sapiens OX=9606 GN=RPS25 PE=1 SV=1	50	13734	2	0.83
SwissProt	RL35A_HUMAN	60S ribosomal protein L35a OS=Homo sapiens OX=9606 GN=RPL35A PE=1 SV=2	49	12530	4	2.75
SwissProt	KPRP_HUMAN	Keratinocyte proline-rich protein OS=Homo sapiens OX=9606 GN=KPRP PE=1 SV=1	49	64093	2	0.14
SwissProt	RLA1_HUMAN	60S acidic ribosomal protein P1 OS=Homo sapiens OX=9606 GN=RPLP1 PE=1 SV=1	48	11507	2	1.05
SwissProt	ZN558_HUMAN	Zinc finger protein 558 OS=Homo sapiens OX=9606 GN=ZNF558 PE=2 SV=1	48	45726	4	0.45
SwissProt	RL36L_HUMAN	60S ribosomal protein L36a-like OS=Homo sapiens OX=9606 GN=RPL36AL PE=1 SV=3	48	12461	3	1.72
SwissProt	TMEDA_HUMAN	Transmembrane emp24 domain-containing protein 10 OS=Homo sapiens OX=9606 GN=TMED10 PE=1 SV=2	48	24960	3	0.66
SwissProt	EMSY_HUMAN	BRCA2-interacting transcriptional repressor EMSY OS=Homo sapiens OX=9606 GN=EMSY PE=1 SV=2	46	141381	2	0.06
SwissProt	ZN697_HUMAN	Zinc finger protein 697 OS=Homo sapiens OX=9606 GN=ZNF697 PE=1 SV=2	46	60423	2	0.15
SwissProt	COMT_HUMAN	Catechol O-methyltransferase OS=Homo sapiens OX=9606 GN=COMT PE=1 SV=2	46	30018	3	0.53
SwissProt	ZN554_HUMAN	Zinc finger protein 554 OS=Homo sapiens OX=9606 GN=ZNF554 PE=1 SV=1	45	60543	2	0.15
SwissProt	ZNF41_HUMAN	Zinc finger protein 41 OS=Homo sapiens OX=9606 GN=ZNF41 PE=1 SV=2	45	93668	2	0.1
SwissProt	ZN211_HUMAN	Zinc finger protein 211 OS=Homo sapiens OX=9606 GN=ZNF211 PE=2 SV=2	45	64494	3	0.22
SwissProt	MPRD_HUMAN	Cation-dependent mannose-6-phosphate receptor OS=Homo sapiens OX=9606 GN=M6PR PE=1 SV=1	44	30973	2	0.31
SwissProt	4F2_HUMAN	4F2 cell-surface antigen heavy chain OS=Homo sapiens OX=9606 GN=SLC3A2 PE=1 SV=3	42	67952	3	0.21
SwissProt	ZN569_HUMAN	Zinc finger protein 569 OS=Homo sapiens OX=9606 GN=ZNF569 PE=1 SV=1	42	79531	2	0.11
SwissProt	NCOA6_HUMAN	Nuclear receptor coactivator 6 OS=Homo sapiens OX=9606 GN=NCOA6 PE=1 SV=3	39	219008	2	0.04
SwissProt	NSF_HUMAN	Vesicle-fusing ATPase OS=Homo sapiens OX=9606 GN=NSF PE=1 SV=3	38	82542	2	0.11
SwissProt	TECR_HUMAN	Very-long-chain enoyl-CoA reductase OS=Homo sapiens OX=9606 GN=TECR PE=1 SV=1	38	36011	2	0.27
SwissProt	RL38_HUMAN	60S ribosomal protein L38 OS=Homo sapiens OX=9606 GN=RPL38 PE=1 SV=2	37	8213	2	1.7
SwissProt	NOP56_HUMAN	Nucleolar protein 56 OS=Homo sapiens OX=9606 GN=NOP56 PE=1 SV=4	36	66009	2	0.14
SwissProt	ZN567_HUMAN	Zinc finger protein 567 OS=Homo sapiens OX=9606 GN=ZNF567 PE=1 SV=3	35	75116	2	0.12
SwissProt	FBRL_HUMAN	rRNA 2'-O-methyltransferase fibrillarin OS=Homo sapiens OX=9606 GN=FBL PE=1 SV=2	35	33763	2	0.29
SwissProt	RPN1_HUMAN	Dolichyl-diphosphooligosaccharide--protein glycosyltransferase subunit 1 OS=Homo sapiens OX=9606 GN=RPN1 PE=1 SV=1	34	68527	2	0.13
SwissProt	GATD1_HUMAN	GATA zinc finger domain-containing protein 1 OS=Homo sapiens OX=9606 GN=GATAD1 PE=1 SV=1	34	28672	2	0.34
SwissProt	MCE1_HUMAN	mRNA-capping enzyme OS=Homo sapiens OX=9606 GN=RNGTT PE=1 SV=1	33	68513	3	0.21
SwissProt	ZKSC8_HUMAN	Zinc finger protein with KRAB and SCAN domains 8 OS=Homo sapiens OX=9606 GN=ZKSCAN8 PE=1 SV=2	32	65775	3	0.21
SwissProt	HMOX2_HUMAN	Heme oxygenase 2 OS=Homo sapiens OX=9606 GN=HMOX2 PE=1 SV=2	32	36010	2	0.27
SwissProt	LYRIC_HUMAN	Protein LYRIC OS=Homo sapiens OX=9606 GN=MTDH PE=1 SV=2	32	63799	3	0.22
SwissProt	TTC1_HUMAN	Tetratricopeptide repeat protein 1 OS=Homo sapiens OX=9606 GN=TTC1 PE=1 SV=1	31	33505	2	0.29
SwissProt	ZKSC1_HUMAN	Zinc finger protein with KRAB and SCAN domains 1 OS=Homo sapiens OX=9606 GN=ZKSCAN1 PE=1 SV=3	31	63590	2	0.14
SwissProt	SAP_HUMAN	Prosaposin OS=Homo sapiens OX=9606 GN=PSAP PE=1 SV=2	31	58074	2	0.16
SwissProt	ACTA_HUMAN	Actin, aortic smooth muscle OS=Homo sapiens OX=9606 GN=ACTA2 PE=1 SV=1	31	41982	2	0.22
SwissProt	ZNF17_HUMAN	Zinc finger protein 17 OS=Homo sapiens OX=9606 GN=ZNF17 PE=2 SV=3	29	77154	2	0.12
SwissProt	ZN749_HUMAN	Zinc finger protein 749 OS=Homo sapiens OX=9606 GN=ZNF749 PE=1 SV=2	28	90306	2	0.1
SwissProt	PPM1H_HUMAN	Protein phosphatase 1H OS=Homo sapiens OX=9606 GN=PPM1H PE=1 SV=2	27	56413	2	0.16
SwissProt	RS3A_HUMAN	40S ribosomal protein S3a OS=Homo sapiens OX=9606 GN=RPS3A PE=1 SV=2	26	29926	2	0.33
SwissProt	ELOB_HUMAN	Elongin-B OS=Homo sapiens OX=9606 GN=ELOB PE=1 SV=1	26	13125	2	0.89
SwissProt	ZN229_HUMAN	Zinc finger protein 229 OS=Homo sapiens OX=9606 GN=ZNF229 PE=1 SV=3	25	93647	2	0.1
SwissProt	SPB1_HUMAN	pre-rRNA processing protein FTSJ3 OS=Homo sapiens OX=9606 GN=FTSJ3 PE=1 SV=2	24	96499	2	0.09
SwissProt	SC16A_HUMAN	Protein transport protein Sec16A OS=Homo sapiens OX=9606 GN=SEC16A PE=1 SV=4	23	251738	2	0.03
SwissProt	NADK_HUMAN	NAD kinase OS=Homo sapiens OX=9606 GN=NADK PE=1 SV=1	23	49197	2	0.19
SwissProt	ZN785_HUMAN	Zinc finger protein 785 OS=Homo sapiens OX=9606 GN=ZNF785 PE=1 SV=1	23	46139	2	0.2
SwissProt	ENOA_HUMAN	Alpha-enolase OS=Homo sapiens OX=9606 GN=ENO1 PE=1 SV=2	20	47139	3	0.31
SwissProt	RRP12_HUMAN	RRP12-like protein OS=Homo sapiens OX=9606 GN=RRP12 PE=1 SV=2	20	143611	2	0.06
SwissProt	PGRC1_HUMAN	Membrane-associated progesterone receptor component 1 OS=Homo sapiens OX=9606 GN=PGRMC1 PE=1 SV=3	19	21658	2	0.48
SwissProt	EDC4_HUMAN	Enhancer of mRNA-decapping protein 4 OS=Homo sapiens OX=9606 GN=EDC4 PE=1 SV=1	17	151567	2	0.06
