# Supplementary material for: Acetylation-Mimic Mutation of TRIM28-Lys304 to Gln Attenuates the Interaction with KRAB-Zinc-Finger Proteins and Affects Gene Expression in Leukemic K562 Cells
Source: Int J Mol Sci. 2023 Jun 6;24(12):9830. doi: 10.3390/ijms24129830 (PMC10298087; doi:10.3390/ijms24129830)
Supplement: Supplementary file 1 [file ijms-24-09830-s001.zip › Table S2B.xlsx]

## Sheet: 2019-0520_Q1-IPelution_F061677
User	administrator
E-mail	pth@sinica.edu.tw
Search title	190520 WT & Q1 - beads & elu Sprot human & trim28 Ub Phospho Acetyl (C:\ProgramData\Matrix Science\Mascot Daemon\parameters\Elite_Sprot_Human&Trim28_Phospho(Y)(ST)_Acetyl(K)_Ub(K)_HCD.par), submitted from Daemon on PC
MS data file	C:\Users\Ronald\Desktop\Fusion Data\190520\2019-0520_Q1-IPelution.mgf
Database 1	SwissProt 2019_02 (559,228 sequences; 200,905,869 residues)
Database 2	Trim28_K304Q (1 sequences; 835 residues)
Taxonomy 1	Homo sapiens (human) (20,418 sequences)
Taxonomy 2	(none)
Timestamp	22 May 2019 at 05:38:07 GMT
Type of search	MS/MS Ion Search
Enzyme	Trypsin
Variable modifications	Acetyl (K),Carbamidomethyl (C),GlyGly (K),LeuArgGlyGly (K),Oxidation (M),Phospho (ST),Phospho (Y)
Mass values	Monoisotopic
Protein mass	Unrestricted
Peptide mass tolerance	10 ppm
Fragment mass tolerance	0.02 Da
Max missed cleavages	2
Instrument type	ESI-TRAP
Number of queries	26077
Significance threshold p<	0.01767
Max. number of families	AUTO
Ions score or expect cut-off	-1
Preferred taxonomy	All entries
Show Percolator scores?	no
Filters:	("Num. of significant sequences" >= 2 AND "Num. of significant unique sequences" >= 1)
Database	Accession	Description	Score	Mass	Num. of significant sequences	emPAI
Trim28_K304Q	Trim28_K304Q		30900	88493	105	2759.36
SwissProt	K2C1_HUMAN	Keratin, type II cytoskeletal 1 OS=Homo sapiens OX=9606 GN=KRT1 PE=1 SV=6	3211	65999	51	38.74
SwissProt	K2C6B_HUMAN	Keratin, type II cytoskeletal 6B OS=Homo sapiens OX=9606 GN=KRT6B PE=1 SV=5	744	60030	18	2.59
SwissProt	K2C6A_HUMAN	Keratin, type II cytoskeletal 6A OS=Homo sapiens OX=9606 GN=KRT6A PE=1 SV=3	678	60008	19	2.85
SwissProt	K2C5_HUMAN	Keratin, type II cytoskeletal 5 OS=Homo sapiens OX=9606 GN=KRT5 PE=1 SV=3	659	62340	24	4.16
SwissProt	K22E_HUMAN	Keratin, type II cytoskeletal 2 epidermal OS=Homo sapiens OX=9606 GN=KRT2 PE=1 SV=2	570	65393	18	2.24
SwissProt	K2C8_HUMAN	Keratin, type II cytoskeletal 8 OS=Homo sapiens OX=9606 GN=KRT8 PE=1 SV=7	209	53671	9	1.04
SwissProt	VIME_HUMAN	Vimentin OS=Homo sapiens OX=9606 GN=VIM PE=1 SV=4	162	53619	6	0.61
SwissProt	K2C78_HUMAN	Keratin, type II cytoskeletal 78 OS=Homo sapiens OX=9606 GN=KRT78 PE=1 SV=2	80	56830	3	0.25
SwissProt	K1C9_HUMAN	Keratin, type I cytoskeletal 9 OS=Homo sapiens OX=9606 GN=KRT9 PE=1 SV=3	2312	62027	41	24.29
SwissProt	K1C10_HUMAN	Keratin, type I cytoskeletal 10 OS=Homo sapiens OX=9606 GN=KRT10 PE=1 SV=6	900	58792	21	3.92
SwissProt	K1C16_HUMAN	Keratin, type I cytoskeletal 16 OS=Homo sapiens OX=9606 GN=KRT16 PE=1 SV=4	629	51236	18	3.84
SwissProt	K1C14_HUMAN	Keratin, type I cytoskeletal 14 OS=Homo sapiens OX=9606 GN=KRT14 PE=1 SV=4	594	51529	16	3.08
SwissProt	HSP7C_HUMAN	Heat shock cognate 71 kDa protein OS=Homo sapiens OX=9606 GN=HSPA8 PE=1 SV=1	1759	70854	35	10.15
SwissProt	BIP_HUMAN	Endoplasmic reticulum chaperone BiP OS=Homo sapiens OX=9606 GN=HSPA5 PE=1 SV=2	1322	72288	37	7.9
SwissProt	HS71A_HUMAN	Heat shock 70 kDa protein 1A OS=Homo sapiens OX=9606 GN=HSPA1A PE=1 SV=1	915	70009	20	2.6
SwissProt	TBB5_HUMAN	Tubulin beta chain OS=Homo sapiens OX=9606 GN=TUBB PE=1 SV=2	1492	49639	23	6.84
SwissProt	TBB4B_HUMAN	Tubulin beta-4B chain OS=Homo sapiens OX=9606 GN=TUBB4B PE=1 SV=1	1240	49799	21	5.55
SwissProt	TBB4A_HUMAN	Tubulin beta-4A chain OS=Homo sapiens OX=9606 GN=TUBB4A PE=1 SV=2	875	49554	16	3.31
SwissProt	TBB6_HUMAN	Tubulin beta-6 chain OS=Homo sapiens OX=9606 GN=TUBB6 PE=1 SV=1	300	49825	9	1.16
SwissProt	TBA1B_HUMAN	Tubulin alpha-1B chain OS=Homo sapiens OX=9606 GN=TUBA1B PE=1 SV=1	1163	50120	18	3.61
SwissProt	TBA1C_HUMAN	Tubulin alpha-1C chain OS=Homo sapiens OX=9606 GN=TUBA1C PE=1 SV=1	956	49863	15	2.6
SwissProt	CBX3_HUMAN	Chromobox protein homolog 3 OS=Homo sapiens OX=9606 GN=CBX3 PE=1 SV=4	902	20798	11	8.28
SwissProt	CBX5_HUMAN	Chromobox protein homolog 5 OS=Homo sapiens OX=9606 GN=CBX5 PE=1 SV=1	849	22211	14	16.2
SwissProt	CBX1_HUMAN	Chromobox protein homolog 1 OS=Homo sapiens OX=9606 GN=CBX1 PE=1 SV=1	272	21405	5	1.67
SwissProt	CYTSA_HUMAN	Cytospin-A OS=Homo sapiens OX=9606 GN=SPECC1L PE=1 SV=2	889	124525	36	2.57
SwissProt	RL7A_HUMAN	60S ribosomal protein L7a OS=Homo sapiens OX=9606 GN=RPL7A PE=1 SV=2	850	29977	19	13.63
SwissProt	POGK_HUMAN	Pogo transposable element with KRAB domain OS=Homo sapiens OX=9606 GN=POGK PE=1 SV=2	747	69399	19	2.22
SwissProt	RL4_HUMAN	60S ribosomal protein L4 OS=Homo sapiens OX=9606 GN=RPL4 PE=1 SV=5	673	47667	22	6.81
SwissProt	RL18_HUMAN	60S ribosomal protein L18 OS=Homo sapiens OX=9606 GN=RPL18 PE=1 SV=2	486	21621	9	4.75
SwissProt	RL6_HUMAN	60S ribosomal protein L6 OS=Homo sapiens OX=9606 GN=RPL6 PE=1 SV=3	460	32708	16	6.93
SwissProt	CENPV_HUMAN	Centromere protein V OS=Homo sapiens OX=9606 GN=CENPV PE=1 SV=1	455	29927	9	2.56
SwissProt	ZNF93_HUMAN	Zinc finger protein 93 OS=Homo sapiens OX=9606 GN=ZNF93 PE=2 SV=4	436	70925	14	1.47
SwissProt	ZNF92_HUMAN	Zinc finger protein 92 OS=Homo sapiens OX=9606 GN=ZNF92 PE=2 SV=2	413	68442	16	2.07
SwissProt	ZN273_HUMAN	Zinc finger protein 273 OS=Homo sapiens OX=9606 GN=ZNF273 PE=1 SV=3	376	64929	14	1.68
SwissProt	ZN724_HUMAN	Zinc finger protein 724 OS=Homo sapiens OX=9606 GN=ZNF724 PE=2 SV=3	359	71126	19	2.53
SwissProt	ZN595_HUMAN	Zinc finger protein 595 OS=Homo sapiens OX=9606 GN=ZNF595 PE=2 SV=2	288	74254	6	0.5
SwissProt	ZN680_HUMAN	Zinc finger protein 680 OS=Homo sapiens OX=9606 GN=ZNF680 PE=1 SV=2	220	61758	9	0.86
SwissProt	ZN728_HUMAN	Zinc finger protein 728 OS=Homo sapiens OX=9606 GN=ZNF728 PE=4 SV=1	218	71754	8	0.81
SwissProt	ZN253_HUMAN	Zinc finger protein 253 OS=Homo sapiens OX=9606 GN=ZNF253 PE=2 SV=2	201	57565	6	0.95
SwissProt	ZN100_HUMAN	Zinc finger protein 100 OS=Homo sapiens OX=9606 GN=ZNF100 PE=2 SV=2	192	62704	11	1.26
SwissProt	ZN708_HUMAN	Zinc finger protein 708 OS=Homo sapiens OX=9606 GN=ZNF708 PE=1 SV=5	183	57320	9	1.1
SwissProt	ZN566_HUMAN	Zinc finger protein 566 OS=Homo sapiens OX=9606 GN=ZNF566 PE=1 SV=1	175	49188	5	0.54
SwissProt	ZN430_HUMAN	Zinc finger protein 430 OS=Homo sapiens OX=9606 GN=ZNF430 PE=1 SV=3	170	66275	9	0.79
SwissProt	ZNF98_HUMAN	Zinc finger protein 98 OS=Homo sapiens OX=9606 GN=ZNF98 PE=2 SV=4	163	65756	6	0.68
SwissProt	ZN626_HUMAN	Zinc finger protein 626 OS=Homo sapiens OX=9606 GN=ZNF626 PE=2 SV=2	157	60853	5	0.52
SwissProt	ZN274_HUMAN	Neurotrophin receptor-interacting factor homolog OS=Homo sapiens OX=9606 GN=ZNF274 PE=1 SV=2	149	74131	8	0.59
SwissProt	ZN737_HUMAN	Zinc finger protein 737 OS=Homo sapiens OX=9606 GN=ZNF737 PE=2 SV=3	136	61891	8	1.13
SwissProt	ZN561_HUMAN	Zinc finger protein 561 OS=Homo sapiens OX=9606 GN=ZNF561 PE=1 SV=2	134	55161	8	0.86
SwissProt	ZNF90_HUMAN	Zinc finger protein 90 OS=Homo sapiens OX=9606 GN=ZNF90 PE=2 SV=3	131	69013	9	0.97
SwissProt	ZN562_HUMAN	Zinc finger protein 562 OS=Homo sapiens OX=9606 GN=ZNF562 PE=2 SV=2	125	48531	7	0.85
SwissProt	ZN445_HUMAN	Zinc finger protein 445 OS=Homo sapiens OX=9606 GN=ZNF445 PE=1 SV=1	105	118887	5	0.24
SwissProt	ZN486_HUMAN	Zinc finger protein 486 OS=Homo sapiens OX=9606 GN=ZNF486 PE=2 SV=4	95	53596	6	0.74
SwissProt	ZN124_HUMAN	Zinc finger protein 124 OS=Homo sapiens OX=9606 GN=ZNF124 PE=1 SV=2	93	40191	5	0.7
SwissProt	ZN669_HUMAN	Zinc finger protein 669 OS=Homo sapiens OX=9606 GN=ZNF669 PE=2 SV=2	91	52563	7	0.76
SwissProt	ZNF91_HUMAN	Zinc finger protein 91 OS=Homo sapiens OX=9606 GN=ZNF91 PE=2 SV=2	85	137128	6	0.28
SwissProt	ZN432_HUMAN	Zinc finger protein 432 OS=Homo sapiens OX=9606 GN=ZNF432 PE=1 SV=1	79	74788	5	0.33
SwissProt	ZN681_HUMAN	Zinc finger protein 681 OS=Homo sapiens OX=9606 GN=ZNF681 PE=2 SV=2	76	75011	4	0.41
SwissProt	Z354A_HUMAN	Zinc finger protein 354A OS=Homo sapiens OX=9606 GN=ZNF354A PE=1 SV=2	76	69193	4	0.36
SwissProt	ZN460_HUMAN	Zinc finger protein 460 OS=Homo sapiens OX=9606 GN=ZNF460 PE=1 SV=2	75	63624	2	0.14
SwissProt	ZN627_HUMAN	Zinc finger protein 627 OS=Homo sapiens OX=9606 GN=ZNF627 PE=1 SV=1	75	52819	6	0.62
SwissProt	ZN614_HUMAN	Zinc finger protein 614 OS=Homo sapiens OX=9606 GN=ZNF614 PE=1 SV=2	69	67171	3	0.21
SwissProt	ZN736_HUMAN	Zinc finger protein 736 OS=Homo sapiens OX=9606 GN=ZNF736 PE=2 SV=2	68	49835	2	0.19
SwissProt	ZN441_HUMAN	Zinc finger protein 441 OS=Homo sapiens OX=9606 GN=ZNF441 PE=2 SV=2	57	80083	3	0.17
SwissProt	ZN878_HUMAN	Zinc finger protein 878 OS=Homo sapiens OX=9606 GN=ZNF878 PE=3 SV=2	51	61500	3	0.23
SwissProt	ZN195_HUMAN	Zinc finger protein 195 OS=Homo sapiens OX=9606 GN=ZNF195 PE=1 SV=2	49	72285	2	0.19
SwissProt	ZN182_HUMAN	Zinc finger protein 182 OS=Homo sapiens OX=9606 GN=ZNF182 PE=2 SV=2	47	73598	3	0.19
SwissProt	ZN808_HUMAN	Zinc finger protein 808 OS=Homo sapiens OX=9606 GN=ZNF808 PE=1 SV=2	40	104757	4	0.18
SwissProt	ZN670_HUMAN	Zinc finger protein 670 OS=Homo sapiens OX=9606 GN=ZNF670 PE=1 SV=1	38	44574	4	0.46
SwissProt	ZNF77_HUMAN	Zinc finger protein 77 OS=Homo sapiens OX=9606 GN=ZNF77 PE=2 SV=2	25	61923	4	0.32
SwissProt	IGG1_HUMAN	Immunoglobulin gamma-1 heavy chain OS=Homo sapiens OX=9606 PE=1 SV=2	424	49298	3	0.41
SwissProt	RL3_HUMAN	60S ribosomal protein L3 OS=Homo sapiens OX=9606 GN=RPL3 PE=1 SV=2	404	46080	13	2.32
SwissProt	RL5_HUMAN	60S ribosomal protein L5 OS=Homo sapiens OX=9606 GN=RPL5 PE=1 SV=3	395	34341	10	2.44
SwissProt	GRP75_HUMAN	Stress-70 protein, mitochondrial OS=Homo sapiens OX=9606 GN=HSPA9 PE=1 SV=2	390	73635	15	1.25
SwissProt	RL12_HUMAN	60S ribosomal protein L12 OS=Homo sapiens OX=9606 GN=RPL12 PE=1 SV=1	365	17808	6	3.12
SwissProt	RLA2_HUMAN	60S acidic ribosomal protein P2 OS=Homo sapiens OX=9606 GN=RPLP2 PE=1 SV=1	352	11658	8	16.1
SwissProt	RLA1_HUMAN	60S acidic ribosomal protein P1 OS=Homo sapiens OX=9606 GN=RPLP1 PE=1 SV=1	133	11507	3	1.93
SwissProt	RL13_HUMAN	60S ribosomal protein L13 OS=Homo sapiens OX=9606 GN=RPL13 PE=1 SV=4	345	24247	11	5.8
SwissProt	DOCK2_HUMAN	Dedicator of cytokinesis protein 2 OS=Homo sapiens OX=9606 GN=DOCK2 PE=1 SV=2	310	211812	22	0.56
SwissProt	ELMO2_HUMAN	Engulfment and cell motility protein 2 OS=Homo sapiens OX=9606 GN=ELMO2 PE=1 SV=2	300	82562	11	0.77
SwissProt	RL7_HUMAN	60S ribosomal protein L7 OS=Homo sapiens OX=9606 GN=RPL7 PE=1 SV=1	297	29207	10	3.26
SwissProt	H4_HUMAN	Histone H4 OS=Homo sapiens OX=9606 GN=HIST1H4A PE=1 SV=2	278	11360	6	7.93
SwissProt	Z324A_HUMAN	Zinc finger protein 324A OS=Homo sapiens OX=9606 GN=ZNF324 PE=2 SV=1	278	61066	13	1.48
SwissProt	H2B2F_HUMAN	Histone H2B type 2-F OS=Homo sapiens OX=9606 GN=HIST2H2BF PE=1 SV=3	275	13912	7	7.16
SwissProt	H2B1B_HUMAN	Histone H2B type 1-B OS=Homo sapiens OX=9606 GN=HIST1H2BB PE=1 SV=2	224	13942	6	4.96
SwissProt	HNRPM_HUMAN	Heterogeneous nuclear ribonucleoprotein M OS=Homo sapiens OX=9606 GN=HNRNPM PE=1 SV=3	271	77464	12	0.94
SwissProt	ZN250_HUMAN	Zinc finger protein 250 OS=Homo sapiens OX=9606 GN=ZNF250 PE=1 SV=3	243	63427	10	0.96
SwissProt	RL8_HUMAN	60S ribosomal protein L8 OS=Homo sapiens OX=9606 GN=RPL8 PE=1 SV=2	229	28007	10	3.53
SwissProt	H2A1B_HUMAN	Histone H2A type 1-B/E OS=Homo sapiens OX=9606 GN=HIST1H2AB PE=1 SV=2	226	14127	3	1.43
SwissProt	ZN689_HUMAN	Zinc finger protein 689 OS=Homo sapiens OX=9606 GN=ZNF689 PE=1 SV=1	224	56870	9	0.96
SwissProt	RL24_HUMAN	60S ribosomal protein L24 OS=Homo sapiens OX=9606 GN=RPL24 PE=1 SV=1	221	17768	8	5.6
SwissProt	ZFP92_HUMAN	Zinc finger protein 92 homolog OS=Homo sapiens OX=9606 GN=ZFP92 PE=2 SV=3	216	45762	7	0.92
SwissProt	RL10A_HUMAN	60S ribosomal protein L10a OS=Homo sapiens OX=9606 GN=RPL10A PE=1 SV=2	203	24816	9	3.61
SwissProt	RL14_HUMAN	60S ribosomal protein L14 OS=Homo sapiens OX=9606 GN=RPL14 PE=1 SV=4	200	23417	5	1.94
SwissProt	RL15_HUMAN	60S ribosomal protein L15 OS=Homo sapiens OX=9606 GN=RPL15 PE=1 SV=2	194	24131	11	5.86
SwissProt	PLAK_HUMAN	Junction plakoglobin OS=Homo sapiens OX=9606 GN=JUP PE=1 SV=3	191	81693	4	0.23
SwissProt	CALX_HUMAN	Calnexin OS=Homo sapiens OX=9606 GN=CANX PE=1 SV=2	191	67526	10	0.88
SwissProt	CALU_HUMAN	Calumenin OS=Homo sapiens OX=9606 GN=CALU PE=1 SV=2	189	37084	10	2.14
SwissProt	RL30_HUMAN	60S ribosomal protein L30 OS=Homo sapiens OX=9606 GN=RPL30 PE=1 SV=2	186	12776	6	6.03
SwissProt	RL36_HUMAN	60S ribosomal protein L36 OS=Homo sapiens OX=9606 GN=RPL36 PE=1 SV=3	184	12246	5	4.46
SwissProt	LRC59_HUMAN	Leucine-rich repeat-containing protein 59 OS=Homo sapiens OX=9606 GN=LRRC59 PE=1 SV=1	175	34909	8	1.65
SwissProt	ZN316_HUMAN	Zinc finger protein 316 OS=Homo sapiens OX=9606 GN=ZNF316 PE=1 SV=1	173	108370	12	0.61
SwissProt	RLA0_HUMAN	60S acidic ribosomal protein P0 OS=Homo sapiens OX=9606 GN=RPLP0 PE=1 SV=1	170	34252	6	1.1
SwissProt	RL18A_HUMAN	60S ribosomal protein L18a OS=Homo sapiens OX=9606 GN=RPL18A PE=1 SV=2	159	20749	6	2.37
SwissProt	ZFP90_HUMAN	Zinc finger protein 90 homolog OS=Homo sapiens OX=9606 GN=ZFP90 PE=1 SV=2	158	72985	7	0.51
SwissProt	VAPA_HUMAN	Vesicle-associated membrane protein-associated protein A OS=Homo sapiens OX=9606 GN=VAPA PE=1 SV=3	156	27875	7	1.89
SwissProt	VAPB_HUMAN	Vesicle-associated membrane protein-associated protein B/C OS=Homo sapiens OX=9606 GN=VAPB PE=1 SV=3	112	27211	4	0.86
SwissProt	ALBU_HUMAN	Serum albumin OS=Homo sapiens OX=9606 GN=ALB PE=1 SV=2	149	69321	6	0.45
SwissProt	HBE_HUMAN	Hemoglobin subunit epsilon OS=Homo sapiens OX=9606 GN=HBE1 PE=1 SV=2	142	16192	6	3.7
SwissProt	RL19_HUMAN	60S ribosomal protein L19 OS=Homo sapiens OX=9606 GN=RPL19 PE=1 SV=1	141	23451	4	1.05
SwissProt	RL13A_HUMAN	60S ribosomal protein L13a OS=Homo sapiens OX=9606 GN=RPL13A PE=1 SV=2	140	23562	5	1.45
SwissProt	ZN160_HUMAN	Zinc finger protein 160 OS=Homo sapiens OX=9606 GN=ZNF160 PE=2 SV=3	137	94051	8	0.44
SwissProt	OSBL3_HUMAN	Oxysterol-binding protein-related protein 3 OS=Homo sapiens OX=9606 GN=OSBPL3 PE=1 SV=1	135	101160	6	0.29
SwissProt	PABP1_HUMAN	Polyadenylate-binding protein 1 OS=Homo sapiens OX=9606 GN=PABPC1 PE=1 SV=2	135	70626	7	0.53
SwissProt	PABP4_HUMAN	Polyadenylate-binding protein 4 OS=Homo sapiens OX=9606 GN=PABPC4 PE=1 SV=1	109	70738	7	0.53
SwissProt	EBP2_HUMAN	Probable rRNA-processing protein EBP2 OS=Homo sapiens OX=9606 GN=EBNA1BP2 PE=1 SV=2	133	34830	6	1.08
SwissProt	RL27_HUMAN	60S ribosomal protein L27 OS=Homo sapiens OX=9606 GN=RPL27 PE=1 SV=2	132	15788	4	2.76
SwissProt	COMT_HUMAN	Catechol O-methyltransferase OS=Homo sapiens OX=9606 GN=COMT PE=1 SV=2	129	30018	6	1.33
SwissProt	ZN587_HUMAN	Zinc finger protein 587 OS=Homo sapiens OX=9606 GN=ZNF587 PE=1 SV=1	128	65580	6	0.48
SwissProt	ZN417_HUMAN	Zinc finger protein 417 OS=Homo sapiens OX=9606 GN=ZNF417 PE=1 SV=2	104	65691	5	0.38
SwissProt	ZNF8_HUMAN	Zinc finger protein 8 OS=Homo sapiens OX=9606 GN=ZNF8 PE=1 SV=2	123	64930	9	0.81
SwissProt	RS8_HUMAN	40S ribosomal protein S8 OS=Homo sapiens OX=9606 GN=RPS8 PE=1 SV=2	121	24190	2	0.42
SwissProt	FBX11_HUMAN	F-box only protein 11 OS=Homo sapiens OX=9606 GN=FBXO11 PE=1 SV=3	121	103520	7	0.34
SwissProt	IPO5_HUMAN	Importin-5 OS=Homo sapiens OX=9606 GN=IPO5 PE=1 SV=4	121	123550	6	0.23
SwissProt	KAP0_HUMAN	cAMP-dependent protein kinase type I-alpha regulatory subunit OS=Homo sapiens OX=9606 GN=PRKAR1A PE=1 SV=1	119	42955	6	0.81
SwissProt	RBM15_HUMAN	RNA-binding protein 15 OS=Homo sapiens OX=9606 GN=RBM15 PE=1 SV=2	116	107124	5	0.22
SwissProt	DHX9_HUMAN	ATP-dependent RNA helicase A OS=Homo sapiens OX=9606 GN=DHX9 PE=1 SV=4	111	140869	3	0.1
SwissProt	GATA1_HUMAN	Erythroid transcription factor OS=Homo sapiens OX=9606 GN=GATA1 PE=1 SV=1	111	42724	4	0.49
SwissProt	DNJB6_HUMAN	DnaJ homolog subfamily B member 6 OS=Homo sapiens OX=9606 GN=DNAJB6 PE=1 SV=2	107	36065	2	0.27
SwissProt	RAB1B_HUMAN	Ras-related protein Rab-1B OS=Homo sapiens OX=9606 GN=RAB1B PE=1 SV=1	107	22157	4	1.14
SwissProt	KIF2C_HUMAN	Kinesin-like protein KIF2C OS=Homo sapiens OX=9606 GN=KIF2C PE=1 SV=2	106	81261	4	0.23
SwissProt	LCP2_HUMAN	Lymphocyte cytosolic protein 2 OS=Homo sapiens OX=9606 GN=LCP2 PE=1 SV=1	104	60151	7	0.64
SwissProt	DDB1_HUMAN	DNA damage-binding protein 1 OS=Homo sapiens OX=9606 GN=DDB1 PE=1 SV=1	104	126887	4	0.14
SwissProt	RL11_HUMAN	60S ribosomal protein L11 OS=Homo sapiens OX=9606 GN=RPL11 PE=1 SV=2	101	20240	2	0.52
SwissProt	DCD_HUMAN	Dermcidin OS=Homo sapiens OX=9606 GN=DCD PE=1 SV=2	99	11277	3	1.99
SwissProt	RL32_HUMAN	60S ribosomal protein L32 OS=Homo sapiens OX=9606 GN=RPL32 PE=1 SV=2	96	15850	2	0.69
SwissProt	RL29_HUMAN	60S ribosomal protein L29 OS=Homo sapiens OX=9606 GN=RPL29 PE=1 SV=2	96	17741	2	0.6
SwissProt	HORN_HUMAN	Hornerin OS=Homo sapiens OX=9606 GN=HRNR PE=1 SV=2	95	282228	5	0.08
SwissProt	ZNF74_HUMAN	Zinc finger protein 74 OS=Homo sapiens OX=9606 GN=ZNF74 PE=1 SV=3	94	72160	3	0.19
SwissProt	ELOC_HUMAN	Elongin-C OS=Homo sapiens OX=9606 GN=ELOC PE=1 SV=1	94	12465	2	0.95
SwissProt	ZN738_HUMAN	Protein ZNF738 OS=Homo sapiens OX=9606 GN=ZNF738 PE=2 SV=1	92	15874	4	1.87
SwissProt	ZN792_HUMAN	Zinc finger protein 792 OS=Homo sapiens OX=9606 GN=ZNF792 PE=1 SV=2	90	71531	5	0.35
SwissProt	ZN485_HUMAN	Zinc finger protein 485 OS=Homo sapiens OX=9606 GN=ZNF485 PE=2 SV=1	88	50248	3	0.29
SwissProt	NOP2_HUMAN	Probable 28S rRNA (cytosine(4447)-C(5))-methyltransferase OS=Homo sapiens OX=9606 GN=NOP2 PE=1 SV=2	88	89247	5	0.27
SwissProt	H31_HUMAN	Histone H3.1 OS=Homo sapiens OX=9606 GN=HIST1H3A PE=1 SV=2	87	15394	3	1.25
SwissProt	DESP_HUMAN	Desmoplakin OS=Homo sapiens OX=9606 GN=DSP PE=1 SV=3	86	331569	9	0.12
SwissProt	RBAK_HUMAN	RB-associated KRAB zinc finger protein OS=Homo sapiens OX=9606 GN=RBAK PE=1 SV=1	81	82941	8	0.51
SwissProt	RL10_HUMAN	60S ribosomal protein L10 OS=Homo sapiens OX=9606 GN=RPL10 PE=1 SV=4	80	24588	2	0.41
SwissProt	TFR1_HUMAN	Transferrin receptor protein 1 OS=Homo sapiens OX=9606 GN=TFRC PE=1 SV=2	78	84818	5	0.29
SwissProt	ERLN2_HUMAN	Erlin-2 OS=Homo sapiens OX=9606 GN=ERLIN2 PE=1 SV=1	78	37815	2	0.25
SwissProt	RL21_HUMAN	60S ribosomal protein L21 OS=Homo sapiens OX=9606 GN=RPL21 PE=1 SV=2	77	18553	4	1.47
SwissProt	HNRPF_HUMAN	Heterogeneous nuclear ribonucleoprotein F OS=Homo sapiens OX=9606 GN=HNRNPF PE=1 SV=3	74	45643	5	0.59
SwissProt	HNRH1_HUMAN	Heterogeneous nuclear ribonucleoprotein H OS=Homo sapiens OX=9606 GN=HNRNPH1 PE=1 SV=4	40	49198	2	0.19
SwissProt	SNP29_HUMAN	Synaptosomal-associated protein 29 OS=Homo sapiens OX=9606 GN=SNAP29 PE=1 SV=1	74	28953	6	1.4
SwissProt	RS18_HUMAN	40S ribosomal protein S18 OS=Homo sapiens OX=9606 GN=RPS18 PE=1 SV=3	73	17708	3	1.03
SwissProt	RL34_HUMAN	60S ribosomal protein L34 OS=Homo sapiens OX=9606 GN=RPL34 PE=1 SV=3	71	13284	5	3.76
SwissProt	RL23A_HUMAN	60S ribosomal protein L23a OS=Homo sapiens OX=9606 GN=RPL23A PE=1 SV=1	71	17684	2	0.61
SwissProt	ZCHC8_HUMAN	Zinc finger CCHC domain-containing protein 8 OS=Homo sapiens OX=9606 GN=ZCCHC8 PE=1 SV=2	67	78529	3	0.18
SwissProt	ZN688_HUMAN	Zinc finger protein 688 OS=Homo sapiens OX=9606 GN=ZNF688 PE=2 SV=1	65	30555	4	0.74
SwissProt	MAGAA_HUMAN	Melanoma-associated antigen 10 OS=Homo sapiens OX=9606 GN=MAGEA10 PE=2 SV=2	64	40755	2	0.23
SwissProt	RBBP4_HUMAN	Histone-binding protein RBBP4 OS=Homo sapiens OX=9606 GN=RBBP4 PE=1 SV=3	64	47626	4	0.43
SwissProt	RBBP7_HUMAN	Histone-binding protein RBBP7 OS=Homo sapiens OX=9606 GN=RBBP7 PE=1 SV=1	44	47790	3	0.31
SwissProt	PLIN3_HUMAN	Perilipin-3 OS=Homo sapiens OX=9606 GN=PLIN3 PE=1 SV=3	63	47046	2	0.2
SwissProt	ZN212_HUMAN	Zinc finger protein 212 OS=Homo sapiens OX=9606 GN=ZNF212 PE=1 SV=3	63	55413	3	0.26
SwissProt	RL28_HUMAN	60S ribosomal protein L28 OS=Homo sapiens OX=9606 GN=RPL28 PE=1 SV=3	62	15738	5	2.76
SwissProt	AKP8L_HUMAN	A-kinase anchor protein 8-like OS=Homo sapiens OX=9606 GN=AKAP8L PE=1 SV=4	62	71595	4	0.27
SwissProt	RCN2_HUMAN	Reticulocalbin-2 OS=Homo sapiens OX=9606 GN=RCN2 PE=1 SV=1	62	36854	2	0.26
SwissProt	DSG1_HUMAN	Desmoglein-1 OS=Homo sapiens OX=9606 GN=DSG1 PE=1 SV=2	61	113676	5	0.21
SwissProt	MBB1A_HUMAN	Myb-binding protein 1A OS=Homo sapiens OX=9606 GN=MYBBP1A PE=1 SV=2	61	148762	4	0.12
SwissProt	TRI33_HUMAN	E3 ubiquitin-protein ligase TRIM33 OS=Homo sapiens OX=9606 GN=TRIM33 PE=1 SV=3	61	122456	3	0.11
SwissProt	BAP31_HUMAN	B-cell receptor-associated protein 31 OS=Homo sapiens OX=9606 GN=BCAP31 PE=1 SV=3	61	27974	5	1.13
SwissProt	RL27A_HUMAN	60S ribosomal protein L27a OS=Homo sapiens OX=9606 GN=RPL27A PE=1 SV=2	61	16551	2	0.66
SwissProt	BASI_HUMAN	Basigin OS=Homo sapiens OX=9606 GN=BSG PE=1 SV=2	60	42174	2	0.22
SwissProt	ZNF34_HUMAN	Zinc finger protein 34 OS=Homo sapiens OX=9606 GN=ZNF34 PE=1 SV=3	59	63998	3	0.22
SwissProt	RACK1_HUMAN	Receptor of activated protein C kinase 1 OS=Homo sapiens OX=9606 GN=RACK1 PE=1 SV=3	58	35055	3	0.44
SwissProt	RSSA_HUMAN	40S ribosomal protein SA OS=Homo sapiens OX=9606 GN=RPSA PE=1 SV=4	58	32833	2	0.29
SwissProt	REXO5_HUMAN	RNA exonuclease 5 OS=Homo sapiens OX=9606 GN=REXO5 PE=2 SV=1	57	86830	2	0.1
SwissProt	TMEDA_HUMAN	Transmembrane emp24 domain-containing protein 10 OS=Homo sapiens OX=9606 GN=TMED10 PE=1 SV=2	57	24960	2	0.4
SwissProt	ZN267_HUMAN	Zinc finger protein 267 OS=Homo sapiens OX=9606 GN=ZNF267 PE=1 SV=3	56	87320	3	0.16
SwissProt	MPRD_HUMAN	Cation-dependent mannose-6-phosphate receptor OS=Homo sapiens OX=9606 GN=M6PR PE=1 SV=1	56	30973	2	0.31
SwissProt	SKP1_HUMAN	S-phase kinase-associated protein 1 OS=Homo sapiens OX=9606 GN=SKP1 PE=1 SV=2	56	18646	2	0.57
SwissProt	AT2A2_HUMAN	Sarcoplasmic/endoplasmic reticulum calcium ATPase 2 OS=Homo sapiens OX=9606 GN=ATP2A2 PE=1 SV=1	55	114683	3	0.12
SwissProt	RL35A_HUMAN	60S ribosomal protein L35a OS=Homo sapiens OX=9606 GN=RPL35A PE=1 SV=2	55	12530	4	2.75
SwissProt	ESYT1_HUMAN	Extended synaptotagmin-1 OS=Homo sapiens OX=9606 GN=ESYT1 PE=1 SV=1	53	122780	3	0.11
SwissProt	ELOB_HUMAN	Elongin-B OS=Homo sapiens OX=9606 GN=ELOB PE=1 SV=1	52	13125	2	0.89
SwissProt	RAB7A_HUMAN	Ras-related protein Rab-7a OS=Homo sapiens OX=9606 GN=RAB7A PE=1 SV=1	52	23475	4	1.05
SwissProt	ZN649_HUMAN	Zinc finger protein 649 OS=Homo sapiens OX=9606 GN=ZNF649 PE=1 SV=1	50	57646	4	0.34
SwissProt	RS27A_HUMAN	Ubiquitin-40S ribosomal protein S27a OS=Homo sapiens OX=9606 GN=RPS27A PE=1 SV=2	49	17953	2	0.59
SwissProt	DSC1_HUMAN	Desmocollin-1 OS=Homo sapiens OX=9606 GN=DSC1 PE=1 SV=2	48	99924	2	0.09
SwissProt	PGRC1_HUMAN	Membrane-associated progesterone receptor component 1 OS=Homo sapiens OX=9606 GN=PGRMC1 PE=1 SV=3	47	21658	2	0.48
SwissProt	ZN764_HUMAN	Zinc finger protein 764 OS=Homo sapiens OX=9606 GN=ZNF764 PE=1 SV=2	46	44914	2	0.21
SwissProt	ACTA_HUMAN	Actin, aortic smooth muscle OS=Homo sapiens OX=9606 GN=ACTA2 PE=1 SV=1	46	41982	3	0.36
SwissProt	ARL8B_HUMAN	ADP-ribosylation factor-like protein 8B OS=Homo sapiens OX=9606 GN=ARL8B PE=1 SV=1	44	21525	2	0.48
SwissProt	ZN816_HUMAN	Zinc finger protein 816 OS=Homo sapiens OX=9606 GN=ZNF816 PE=2 SV=2	43	75676	2	0.12
SwissProt	DHB4_HUMAN	Peroxisomal multifunctional enzyme type 2 OS=Homo sapiens OX=9606 GN=HSD17B4 PE=1 SV=3	42	79636	4	0.24
SwissProt	DAPLE_HUMAN	Protein Daple OS=Homo sapiens OX=9606 GN=CCDC88C PE=1 SV=3	42	228091	3	0.06
SwissProt	DNJA2_HUMAN	DnaJ homolog subfamily A member 2 OS=Homo sapiens OX=9606 GN=DNAJA2 PE=1 SV=1	41	45717	2	0.2
SwissProt	NPM_HUMAN	Nucleophosmin OS=Homo sapiens OX=9606 GN=NPM1 PE=1 SV=2	41	32555	2	0.3
SwissProt	RS2_HUMAN	40S ribosomal protein S2 OS=Homo sapiens OX=9606 GN=RPS2 PE=1 SV=2	40	31305	2	0.31
SwissProt	NADK_HUMAN	NAD kinase OS=Homo sapiens OX=9606 GN=NADK PE=1 SV=1	40	49197	2	0.19
SwissProt	BRX1_HUMAN	Ribosome biogenesis protein BRX1 homolog OS=Homo sapiens OX=9606 GN=BRIX1 PE=1 SV=2	40	41375	2	0.23
SwissProt	HDAC2_HUMAN	Histone deacetylase 2 OS=Homo sapiens OX=9606 GN=HDAC2 PE=1 SV=2	38	55329	3	0.26
SwissProt	RS3A_HUMAN	40S ribosomal protein S3a OS=Homo sapiens OX=9606 GN=RPS3A PE=1 SV=2	37	29926	3	0.53
SwissProt	RL26_HUMAN	60S ribosomal protein L26 OS=Homo sapiens OX=9606 GN=RPL26 PE=1 SV=1	37	17248	4	1.65
SwissProt	SC61B_HUMAN	Protein transport protein Sec61 subunit beta OS=Homo sapiens OX=9606 GN=SEC61B PE=1 SV=2	35	9968	2	1.28
SwissProt	C8AP2_HUMAN	CASP8-associated protein 2 OS=Homo sapiens OX=9606 GN=CASP8AP2 PE=1 SV=1	33	222520	2	0.04
SwissProt	ZN140_HUMAN	Zinc finger protein 140 OS=Homo sapiens OX=9606 GN=ZNF140 PE=2 SV=2	29	52962	2	0.17
SwissProt	RPN1_HUMAN	Dolichyl-diphosphooligosaccharide--protein glycosyltransferase subunit 1 OS=Homo sapiens OX=9606 GN=RPN1 PE=1 SV=1	28	68527	2	0.13
